# Supplementary material for: Chromatin mapping identifies BasR, a key regulator of bacteria-triggered production of fungal secondary metabolites
Source: eLife. 2018 Oct 12;7:e40969. doi: 10.7554/eLife.40969 (PMC6234034; doi:10.7554/eLife.40969)
Supplement: Supplementary file 1. — Genes that are aceylated at significantly higher levels are marked in red whereas those that are acetylated at lower levels are marked in blue. [file elife-40969-supp1.xlsx]

## Sheet: Tabelle1
A. nidulans gene number	logFC	logCPM	PValue	FDR	A. nidulans - Replicate 1 H3K9ac	A. nidulans - Replicate 2 H3K9ac	A. nidulans - Replicate 3 H3K9ac	A. nidulans + S. rapamycinicus - Replicate 1 H3K9ac	A. nidulans + S. rapamycinicus - Replicate 2 H3K9ac	A. nidulans + S. rapamycinicus - Replicate 3 H3K9ac	chromosome (Chr)	start	end	width	strand	annotation
AN0004	0.25672	6.79876	0.0970768	0.30133	248.809	190.618	235.052	232.037	304.982	252.428	ChrVIII	4914421	4920271	5851	+	Possible pseudogene, Gypsy element-related
AN0005	0.152967	4.70181	0.367819	0.661841	140.682	115.732	133.882	211.655	186.051	196.421	ChrVIII	4911502	4912178	677	-	Ortholog of A. niger CBS 513.88 : An03g02250, Aspergillus tubingensis : Asptu1_0080862, Aspergillus kawachii : Aspka1_0180365, Aspergillus acidus : Aspfo1_0194711 and Aspergillus wentii : Aspwe1_0734587
AN0006	0.486634	4.5239	0.00407762	0.0346372	195.327	137.517	175.683	227.333	228.442	204.309	ChrVIII	4910598	4911218	621	-	Ortholog of Neosartorya fischeri NRRL 181 : NFIA_005440, Aspergillus versicolor : Aspve1_0175571, Aspergillus clavatus NRRL 1 : ACLA_062940, ACLA_090730 and Aspergillus sydowii : Aspsy1_0047904
AN0007	0.0427973	5.25506	0.77243	0.919557	422.045	317.243	367.722	468.777	400.363	388.897	ChrVIII	4909380	4910315	936	+	Ortholog of A. nidulans FGSC A4 : AN6322, AN0902 and A. fumigatus Af293 : Afu1g01340, Afu1g15680, Afu3g01640
AN0008	-0.275518	6.12561	0.135825	0.37169	99.9887	117.094	93.8995	116.018	123.641	97.027	ChrVIII	4907221	4908728	1508	+	Possible pseudogene, similar to cytochrome P450
AN0009	-0.00887824	7.40051	0.964148	0.999119	215.092	121.179	163.567	169.324	140.127	142.78	ChrVIII	4900217	4904393	4177	+	Has domain(s) with predicted catalytic activity, hydrolase activity
AN0010	-0.19806	5.79015	0.183724	0.449035	199.977	148.41	150.845	120.722	95.3805	126.214	ChrVIII	4897622	4899199	1578	-	Possible pseudogene, similar to amino acid transporter
AN0011	-0.105614	5.78709	0.47786	0.752897	417.394	307.712	416.792	374.708	332.066	292.659	ChrVIII	4894570	4896034	1465	-	Possible pseudogene
AN0012	0.0508702	5.33958	0.736954	0.903286	431.346	351.282	403.465	380.979	386.232	378.642	ChrVIII	4890306	4891143	838	-	Ortholog of A. fumigatus Af293 : Afu5g10930, A. oryzae RIB40 : AO090701000510, Aspergillus flavus NRRL 3357 : AFL2T_06133 and Neosartorya fischeri NRRL 181 : NFIA_076310
AN0013	0.0935803	6.1239	0.481531	0.754799	139.519	122.54	140.546	178.731	153.08	149.09	ChrVIII	4884695	4886411	1717	-	Possible pseudogene
AN0014	0.0515311	5.48848	0.731777	0.901843	480.178	333.582	390.743	493.862	450.997	368.387	ChrVIII	4882458	4883659	1202	+	Ortholog of Aspergillus versicolor : Aspve1_0040337, Aspergillus sydowii : Aspsy1_0029973 and Aspergillus terreus NIH2624 : ATET_01744
AN0015	0.257254	7.59161	0.126361	0.355084	390.653	336.305	367.722	506.404	597.012	485.924	ChrVIII	4871099	4876233	5135	+	Has domain(s) with predicted ATP binding, ATPase activity, ATPase activity, coupled to transmembrane movement of substances, nucleoside-triphosphatase activity, nucleotide binding activity and role in transmembrane transport
AN0016	0.148293	9.42728	0.351296	0.646951	442.973	465.653	430.726	572.253	799.548	691.811	ChrVIII	4850517	4868710	18194	-	Putative nonribosomal peptide synthase
AN0017	-0.00807012	4.89955	0.986302	1	46.5064	47.6545	56.9455	56.4413	32.9711	46.5414	ChrVIII	4849025	4849885	861	+	Has domain(s) with predicted copper ion binding activity and role in copper ion homeostasis
AN0018	-0.194647	5.68079	0.154152	0.402513	38.3677	36.7621	49.6758	43.8988	35.3261	26.8205	ChrVIII	4846514	4848316	1803	-	Possible pseudogene
AN0019	-0.171687	5.777	0.24967	0.535736	362.75	269.589	323.499	506.404	316.758	288.715	ChrVIII	4843902	4845381	1480	-	Protein of unknown function
AN0020	0.0615364	4.47035	0.693601	0.880617	196.489	157.941	195.674	205.384	200.181	169.6	ChrVIII	4841991	4842598	608	+	Ortholog of A. fumigatus Af293 : Afu2g00190, A. niger CBS 513.88 : An15g07480, Aspergillus versicolor : Aspve1_0365574, Aspergillus niger ATCC 1015 : 40853-mRNA and Aspergillus zonatus : Aspzo1_0077270
AN0021	-0.0344764	4.7852	0.846753	0.952519	252.297	227.38	185.376	255.554	211.957	205.887	ChrVIII	4839820	4840539	720	-	Ortholog of A. fumigatus Af293 : Afu3g00630, A. niger CBS 513.88 : An01g07950, An14g07300, An01g11330, An06g02140 and A. oryzae RIB40 : AO090010000178, AO090026000311, AO090003000892
AN0022	0.159645	5.26196	0.31076	0.604732	433.672	311.797	359.847	420.174	365.037	377.853	ChrVIII	4837519	4838574	1056	-	Putative alpha-1,4-galactosidase
AN0023	-0.0617825	5.65938	0.673758	0.871882	44.181	38.1236	45.4352	73.6873	41.2138	52.0633	ChrVIII	4834545	4835927	1383	+	Has domain(s) with predicted oxidoreductase activity and role in metabolic process
AN0024	0.077478	5.77292	0.611267	0.839148	472.039	344.474	419.821	426.446	440.399	463.836	ChrVIII	4831870	4833284	1415	+	Has domain(s) with predicted oxidoreductase activity, zinc ion binding activity and role in oxidation-reduction process
AN0025	0.102469	6.21946	0.45648	0.737834	3.48798	1.36156	2.42321	0	4.71015	3.15535	ChrVIII	4829757	4831697	1941	+	Ortholog of A. nidulans FGSC A4 : AN5400, AN9282, AN7063, AN7804/stcW, AN8757, A. fumigatus Af293 : Afu6g03020, Afu6g13790 and A. niger CBS 513.88 : An08g09190, An03g06480, An11g08030, An13g01810, An12g07380
AN0026	-0.0987801	6.1214	0.526295	0.787542	4.65064	1.36156	2.42321	1.56782	1.17754	3.15535	ChrVIII	4827068	4829243	2176	-	Has domain(s) with predicted DNA binding, sequence-specific DNA binding RNA polymerase II transcription factor activity, zinc ion binding activity and role in regulation of transcription, DNA-templated, transcription, DNA-templated
AN0027	0.0600859	5.93591	0.64424	0.855835	440.648	358.09	419.821	410.768	390.942	368.387	ChrVIII	4825303	4827007	1705	+	Ortholog of A. nidulans FGSC A4 : AN12088, A. fumigatus Af293 : Afu2g09400, A. niger CBS 513.88 : An12g05000 and A. oryzae RIB40 : AO090011000294, AO090026000051, AO090011000747, AO090011000330
AN0028	0.037643	5.57276	0.78132	0.92246	4.65064	4.08468	3.02902	1.56782	4.71015	2.36651	ChrVIII	4823700	4824915	1216	+	Has domain(s) with predicted hydrolase activity
AN0029	0.0726212	5.80113	0.588578	0.826973	0	1.36156	0	0	0	0	ChrVIII	4821465	4823218	1754	-	Has domain(s) with predicted role in transmembrane transport and integral component of membrane localization
AN0030	-0.092522	5.85727	0.513508	0.777871	380.189	398.937	375.598	368.437	512.229	469.358	ChrVIII	4814162	4815730	1569	-	Has domain(s) with predicted hydrolase activity
AN0031	-0.180748	6.20705	0.160612	0.412482	534.823	612.701	548.252	465.641	565.218	533.254	ChrVIII	4812356	4813941	1586	-	Protein of unknown function
AN0032	0.193987	4.65327	0.262379	0.551538	45.3437	43.5699	47.2526	37.6276	70.6523	52.8521	ChrVIII	4811392	4811990	599	+	Ortholog of A. nidulans FGSC A4 : AN2556, A. niger CBS 513.88 : An11g09050, A. oryzae RIB40 : AO090010000754 and Neosartorya fischeri NRRL 181 : NFIA_113020
AN0033	0.378313	6.12428	0.0217107	0.114239	38.3677	29.9543	34.5308	50.1701	32.9711	35.4977	ChrVIII	4809845	4811081	1237	-	Ortholog of A. nidulans FGSC A4 : AN10483, AN2809, AN2115, AN12460, A. fumigatus Af293 : Afu2g00940, Afu2g16560, Afu3g15340, Afu7g00460, Afu7g06360 and A. niger CBS 513.88 : An14g02830, An16g00830
AN0034	0.0099438	6.30845	0.939035	0.98965	513.895	584.109	566.426	561.278	687.682	638.958	ChrVIII	4806823	4808957	2135	+	Putative glycerone kinase with a predicted role in glycerol metabolism
AN0035	0.0396121	5.81356	0.77081	0.919016	559.239	648.102	678.499	377.843	452.174	469.358	ChrVIII	4801809	4803600	1792	-	Protein of unknown function
AN0036	0.164196	5.27012	0.281589	0.574364	279.038	276.396	318.652	335.512	306.16	293.448	ChrVIII	4800069	4801219	1151	-	Ortholog(s) have cytosol, nucleus localization
AN0038	0.0555253	8.19841	0.728308	0.899507	47.669	53.1008	66.6383	51.7379	43.5689	51.2744	ChrVIII	4781787	4791192	9406	-	Putative 1-phosphatidylinositol-3-kinase	atmA
AN0039	0.0516314	6.37276	0.71399	0.891835	526.684	531.008	525.231	567.549	555.798	625.548	ChrVIII	4779625	4781285	1661	-	Ortholog of S. cerevisiae : YNL011C, A. fumigatus Af293 : Afu5g12650, A. niger CBS 513.88 : An14g06550, A. oryzae RIB40 : AO090120000392 and Aspergillus wentii : Aspwe1_0131485
AN0040	0.0603468	6.89069	0.697269	0.882432	0	0	0	0	0	0	ChrVIII	4775705	4779402	3698	+	Ortholog(s) have 3'-5' exonuclease activity, DNA-directed DNA polymerase activity, role in mitochondrial DNA replication and mitochondrion localization
AN0041	0.0725081	2.71457	0.735617	0.902709	0	0	0	0	0	0	ChrVIII	4774332	4774603	272	-	Protein of unknown function
AN0042	-0.197341	6.0883	0.137433	0.374283	138.356	160.664	141.758	111.315	107.156	114.381	ChrVIII	4772054	4774196	2143	-	Has domain(s) with predicted metal ion transmembrane transporter activity, role in metal ion transport, transmembrane transport and membrane localization
AN0043	0.205666	5.62366	0.149006	0.393561	41.8557	24.5081	43.6178	29.7885	37.6812	29.187	ChrVIII	4770281	4771612	1332	+	Has domain(s) with predicted transferase activity and role in biosynthetic process
AN0044	0.104793	6.78726	0.479054	0.753547	37.2051	38.1236	44.8294	45.4666	25.9058	49.6968	ChrVIII	4766351	4770007	3657	-	Ortholog(s) have role in nucleotide-excision repair, postreplication repair and nucleus localization
AN0045	0.352492	6.42137	0.0637394	0.230769	667.366	325.412	566.426	782.34	718.298	956.86	ChrVIII	4764690	4766340	1651	+	Transcript induced by light in in developmentally competent mycelia
AN0046	0.368268	6.90263	0.0210578	0.111841	513.895	827.827	701.52	647.508	779.53	804.614	ChrVIII	4762463	4764534	2072	+	Putative histidyl-tRNA synthetase with a predicted role in tRNA aminoacylation
AN0048	0.163079	6.71271	0.253314	0.540179	0	0	0	0	0	0	ChrVIII	4755855	4758392	2538	-	Ortholog of A. fumigatus Af293 : Afu5g12560, A. niger CBS 513.88 : An14g06630, A. oryzae RIB40 : AO090120000382, Aspergillus wentii : Aspwe1_0026710 and Aspergillus sydowii : Aspsy1_0097984
AN0049	-0.138618	5.54705	0.31232	0.606491	398.792	408.468	347.731	348.055	350.906	336.045	ChrVIII	4754459	4755589	1131	+	Ortholog(s) have endoplasmic reticulum localization
AN0050	0.24114	5.61736	0.0758493	0.257476	65.1089	53.1008	44.2236	42.331	58.8769	49.6968	ChrVIII	4748945	4750227	1283	+	Putative picolinic acid decarboxylase with a predicted role in aromatic amino acid family biosynthesis
AN0051	0.0180376	5.77938	0.918431	0.983733	66.2716	46.293	57.5513	59.577	56.5218	46.5414	ChrVIII	4747226	4748642	1417	-	Putative dioxygenase
AN0052	-0.0282174	5.27878	0.859922	0.958499	305.779	194.703	275.035	178.731	177.808	165.656	ChrVIII	4745078	4747353	2276	+	Has domain(s) with predicted oxidoreductase activity and role in metabolic process
AN0053	-0.663149	2.6195	0.0525239	0.205947	377.864	370.344	384.685	315.131	350.906	341.567	ChrVIII	4744955	4745899	945	-	Ortholog of A. fumigatus Af293 : Afu5g12500, A. oryzae RIB40 : AO090120000375, Aspergillus wentii : Aspwe1_0170789, Aspergillus sydowii : Aspsy1_0144467 and Aspergillus terreus NIH2624 : ATET_02022
AN0054	-0.13697	7.78099	0.399501	0.690578	698.758	747.496	641.545	445.26	419.203	413.351	ChrVIII	4739879	4742742	2864	+	Putative adenylate-forming enzyme
AN0055	-0.584848	6.74748	4.77e-05	0.000961283	705.734	846.889	694.25	489.158	533.424	498.545	ChrVIII	4736133	4738059	1927	-	Transmembrane protein involved in regulation of conidium development
AN0056	0.0858302	7.87355	0.759513	0.91271	3962.34	1820.4	2013.69	3226.56	1694.48	2030.47	ChrVIII	4733514	4735853	2340	+	Arrestin-like protein
AN0057	0.327685	6.54248	0.0852884	0.277284	1394.03	789.704	919.003	1230.73	966.758	1057.83	ChrVIII	4728000	4729467	1468	-	Ortholog(s) have cytosol localization
AN0058	-0.0551567	5.54614	0.745644	0.907144	11.6266	12.254	19.3857	20.3816	7.06523	11.0437	ChrVIII	4726362	4727612	1251	+	Has domain(s) with predicted catalytic activity and role in metabolic process
AN0059	-0.450876	5.59999	0.00202591	0.020261	18.6025	13.6156	16.9625	7.83908	12.9529	11.0437	ChrVIII	4724344	4725765	1422	-	Ortholog(s) have nucleolus, spliceosomal complex localization
AN0061	-0.13146	5.8397	0.429193	0.716359	9.30127	9.53091	8.48124	6.27126	2.35508	8.67721	ChrVIII	4718182	4719638	1457	-	Ortholog of S. cerevisiae : YLR326W, A. fumigatus Af293 : Afu5g12410, A. oryzae RIB40 : AO090120000361, Aspergillus wentii : Aspwe1_0026696 and Aspergillus sydowii : Aspsy1_0103462
AN0062	0.122714	5.08808	0.5985	0.833198	62.7836	49.0161	66.6383	64.2804	70.6523	58.374	ChrVIII	4717613	4718693	1081	+	Ortholog(s) have role in invasive growth in response to glucose limitation, protein urmylation, pseudohyphal growth, tRNA wobble position uridine thiolation and cytosolic tRNA wobble base thiouridylase complex, nucleus localization
AN0063	0.037442	6.53913	0.786675	0.924627	33.7171	43.5699	38.1656	43.8988	37.6812	52.0633	ChrVIII	4714884	4717317	2434	-	Ortholog(s) have cytoplasm localization
AN0064	-0.204981	5.20202	0.225404	0.505587	418.557	419.36	418.61	421.742	287.319	333.678	ChrVIII	4713118	4714742	1625	-	Ortholog of A. fumigatus Af293 : Afu5g12380, A. niger CBS 513.88 : An14g06840, A. oryzae RIB40 : AO090120000356, Aspergillus wentii : Aspwe1_0447672 and Aspergillus sydowii : Aspsy1_0101454
AN0065	-0.353874	5.99936	0.010837	0.0709576	60.4583	47.6545	46.6468	68.9839	54.1667	45.7526	ChrVIII	4711554	4713788	2235	+	Ortholog(s) have histone methyltransferase activity (H3-K4 specific) activity
AN0066	0.0767413	5.38655	0.602159	0.834301	73.2475	57.1855	62.3977	76.8229	43.5689	58.374	ChrVIII	4709800	4711400	1601	-	Ortholog(s) have isopropylmalate transmembrane transporter activity, oxaloacetate secondary active transmembrane transporter activity, secondary active sulfate transmembrane transporter activity
AN0067	-0.0664989	5.86038	0.60334	0.834753	470.877	541.9	447.688	424.878	433.334	468.57	ChrVIII	4707084	4708831	1748	-	Putative ribonucleotide reductase small subunit
AN0068	0.139811	5.49647	0.428491	0.71588	469.714	556.877	519.779	655.347	686.504	614.504	ChrVIII	4706190	4706965	776	+	Has domain(s) with predicted 7S RNA binding activity, role in SRP-dependent cotranslational protein targeting to membrane, negative regulation of translational elongation and signal recognition particle localization
AN0069	0.298298	7.5273	0.0576607	0.217438	675.505	650.825	611.255	782.34	690.037	747.029	ChrVIII	4702502	4706074	3573	+	Putative protein transport protein
AN0070	-0.0206115	6.68528	0.884298	0.969738	0	0	0	0	0	0	ChrVIII	4701324	4701980	657	+	2-oxo-4-hydroxy-4-carboxy-5-ureidoimidazoline (OHCU) decarboxylase
AN0071	-0.175455	7.67849	0.291908	0.585464	163.935	250.527	181.135	153.646	131.884	154.612	ChrVIII	4696364	4700524	4161	-	Ortholog of A. fumigatus Af293 : Afu5g12320, A. niger CBS 513.88 : An01g02090, A. oryzae RIB40 : AO090120000349, Aspergillus wentii : Aspwe1_0026685 and Aspergillus sydowii : Aspsy1_0027598
AN0072	-0.27587	5.89895	0.0573791	0.216625	89.5247	89.8629	81.1776	64.2804	65.9421	54.4298	ChrVIII	4695009	4696432	1424	+	Putative pseudouridine synthase with a predicted role in pyrimidine metabolism
AN0073	-0.30839	6.28069	0.0279961	0.136302	99.9887	87.1397	93.8995	84.662	70.6523	77.3061	ChrVIII	4692846	4694849	2004	-	Ortholog of A. fumigatus Af293 : Afu5g12302, A. niger CBS 513.88 : An01g02110, A. oryzae RIB40 : AO090120000347, Aspergillus wentii : Aspwe1_0170763 and Aspergillus sydowii : Aspsy1_0195064
AN0074	-0.057137	5.47511	0.749758	0.908423	272.062	412.552	342.279	246.147	332.066	307.647	ChrVIII	4690952	4692911	1960	+	Ortholog(s) have role in nuclear division, rRNA processing and mitotic spindle pole body, nuclear periphery, nucleolus, preribosome, large subunit precursor localization
AN0075	0.105278	6.5781	0.434194	0.720823	610.396	578.662	627.612	741.577	718.298	683.133	ChrVIII	4688817	4690510	1694	+	Putative protein disulfide isomerase
AN0076	0.0192068	7.05986	0.903945	0.978624	70.9222	63.9932	65.4267	59.577	74.1849	74.1507	ChrVIII	4685662	4688664	3003	+	Ortholog(s) have role in cellular response to DNA damage stimulus, interspecies interaction between organisms and cytosol, nucleus, polysome localization
AN0077	-0.0280603	6.24087	0.825979	0.942567	62.7836	72.1626	59.9745	65.8482	57.6993	46.5414	ChrVIII	4683921	4685386	1466	-	Ortholog(s) have cytosol, nucleus localization
AN0078	-0.340576	7.80403	0.0678543	0.240731	1966.06	1232.21	1249.17	1215.06	1042.12	1006.56	ChrVIII	4680808	4683881	3074	+	MYND zinc-finger protein
AN0080	-0.69736	5.28791	0.000251584	0.00383418	432.509	556.877	506.451	398.225	321.468	339.989	ChrVIII	4673068	4673873	806	-	Putative aldolase with a predicted role in naphthalene degradation
AN0081	0.007504	7.17328	0.966989	1	984.772	1519.5	1155.27	846.62	995.019	907.163	ChrVIII	4669166	4671479	2314	-	Beta subunit of a heterotrimeric G protein composed of FadA, SfaD, GpgA and involved in regulation of proliferation and conidiophore development
AN0082	-0.472667	6.67984	0.0034503	0.0304722	946.404	885.013	812.988	746.28	965.581	818.025	ChrVIII	4667071	4668785	1715	-	Phosducin-like protein
AN0083	-0.177196	6.54241	0.206333	0.480785	631.324	823.743	684.557	564.413	627.627	593.995	ChrVIII	4664557	4666636	2080	+	Transcription initiation factor subunit
AN0084	-0.298224	6.44881	0.0403292	0.173338	574.353	744.772	628.218	475.048	435.689	460.681	ChrVIII	4662950	4664414	1465	+	Ortholog(s) have Ran GTPase binding activity and role in G1/S transition of mitotic cell cycle, RNA export from nucleus, Ran protein signal transduction, protein import into nucleus, ubiquitin-dependent protein catabolic process
AN0085	0.269284	7.28364	0.0897621	0.287404	888.271	750.219	754.831	962.638	973.824	979.736	ChrVIII	4659561	4662671	3111	+	Ortholog of A. fumigatus Af293 : Afu5g12170, A. niger CBS 513.88 : An18g02150, A. oryzae RIB40 : AO090120000334, Aspergillus wentii : Aspwe1_0026669 and Aspergillus sydowii : Aspsy1_0040526
AN0086	0.0773977	7.55901	0.652981	0.860232	840.602	1386.07	1291.57	918.74	1259.97	1146.18	ChrVIII	4656496	4658973	2478	+	Ortholog(s) have role in fungal-type cell wall organization and cytosol, nucleus localization
AN0087	0.42125	6.38599	0.0052526	0.0417093	370.888	509.223	411.946	471.912	542.845	508.8	ChrVIII	4652444	4654571	2128	-	Ortholog(s) have cell division site, cell tip, cytoplasm localization
AN0088	-0.524632	6.569	0.000126966	0.00218809	842.928	609.978	660.931	470.345	435.689	560.075	ChrVIII	4650666	4652418	1753	+	Ortholog(s) have Golgi apparatus, fungal-type vacuole membrane localization
AN0089	-0.185275	6.11766	0.173083	0.433191	65.1089	57.1855	67.2441	54.8735	49.4566	68.6289	ChrVIII	4649074	4650369	1296	+	Putative small GTPase involved in endosomal maturation and vacuolar biogenesis
AN0090	-0.19467	5.50121	0.211876	0.487469	0	0	0	0	0	0	ChrVIII	4647982	4648912	931	-	Ortholog of A. fumigatus Af293 : Afu5g12120, A. niger CBS 513.88 : An18g02220/atg16, Aspergillus wentii : Aspwe1_0170744, Aspergillus sydowii : Aspsy1_0040537 and Aspergillus terreus NIH2624 : ATET_02061
AN0091	0.0587117	6.68568	0.718979	0.894034	901.061	772.004	728.175	874.841	740.671	700.488	ChrVIII	4646003	4647944	1942	+	Ortholog(s) have histone methyltransferase activity (H3-K79 specific), nucleosomal histone binding activity
AN0092	-0.0444131	6.7724	0.77226	0.919557	97.6633	70.801	58.7629	67.4161	63.587	48.1191	ChrVIII	4643193	4645797	2605	+	Putative methyltransferase with a predicted role in histidine metabolism
AN0093	-0.173023	6.99391	0.27254	0.564013	46.5064	42.2083	48.4642	43.8988	44.7464	35.4977	ChrVIII	4640119	4642890	2772	-	Ortholog of A. fumigatus Af293 : Afu5g12090, A. niger CBS 513.88 : An18g02240, A. oryzae RIB40 : AO090120000325, Aspergillus wentii : Aspwe1_0445637 and Aspergillus terreus NIH2624 : ATET_02066
AN0094	-3.8e-05	6.69045	0.996225	1	785.957	849.612	814.805	973.613	808.968	950.549	ChrVIII	4636765	4640075	3311	+	Has domain(s) with predicted DNA binding, zinc ion binding activity, role in transcription, DNA-templated and nucleus localization
AN0095	-0.0584112	6.4062	0.665335	0.866885	8.13861	6.80779	7.26964	4.70345	9.4203	14.1991	ChrVIII	4632765	4634642	1878	+	Has domain(s) with predicted calcium ion binding activity
AN0096	0.165658	7.07466	0.284456	0.577544	3.48798	4.08468	2.42321	0	4.71015	6.3107	ChrVIII	4628554	4632282	3729	-	Has domain(s) with predicted DNA binding, nucleic acid binding, sequence-specific DNA binding RNA polymerase II transcription factor activity, zinc ion binding activity
AN0097	-0.0121486	6.95247	0.943561	0.991376	333.683	234.188	318.047	393.522	394.475	441.749	ChrVIII	4624611	4628385	3775	-	Ortholog(s) have role in DNA recombination, double-strand break repair via nonhomologous end joining
AN0098	-0.330475	7.03821	0.0827829	0.272178	970.82	514.669	518.567	506.404	328.533	361.288	ChrVIII	4616934	4620377	3444	-	Putative Gal4-type zinc finger protein that regulates expression of genes involved in nitrate assimilation
AN0099	0.0802426	5.00491	0.636902	0.852183	43.0184	27.2312	54.5223	37.6276	55.3443	53.641	ChrVIII	4615838	4616800	963	+	Protein of unknown function
AN0100	0.0219382	5.26167	0.907504	0.979321	43.0184	70.801	53.9165	62.7126	52.9892	50.4856	ChrVIII	4613962	4615108	1147	-	Has domain(s) with predicted oxidoreductase activity, transferase activity, transferring acyl groups other than amino-acyl groups, zinc ion binding activity and role in oxidation-reduction process
AN0101	-0.105844	4.91257	0.579286	0.822653	376.701	270.95	327.134	319.834	321.468	321.846	ChrVIII	4612789	4613642	854	+	Has domain(s) with predicted oxidoreductase activity, oxidoreductase activity, acting on the aldehyde or oxo group of donors, NAD or NADP as acceptor activity and role in oxidation-reduction process
AN0102	-0.0867988	5.47854	0.609393	0.838102	337.171	303.628	326.528	302.588	302.627	310.802	ChrVIII	4610062	4611330	1269	+	Has domain(s) with predicted catalytic activity, nitronate monooxygenase activity and role in oxidation-reduction process
AN0103	-0.176597	5.47179	0.203647	0.476948	0	0	0	0	0	0	ChrVIII	4603568	4605178	1611	+	Protein phosphatase
AN0104	-0.0404062	4.845	0.799231	0.930419	239.508	292.735	282.304	213.223	260.236	239.018	ChrVIII	4600075	4602068	1994	-	Ortholog(s) have endoplasmic reticulum localization
AN0105	-0.576912	2.19281	0.145127	0.38644	661.553	232.826	272.006	238.308	129.529	160.923	ChrVIII	4599997	4601361	1365	+	Ortholog(s) have cytosol, nucleus localization
AN0106	0.0631268	7.63732	0.719662	0.894257	734.8	580.024	459.804	555.007	597.012	530.099	ChrVIII	4594398	4598844	4447	-	Protein kinase C
AN0107	0.10141	6.0952	0.623546	0.843523	416.232	490.161	497.97	387.25	471.015	468.57	ChrVIII	4592525	4593508	984	-	Ortholog of Aspergillus versicolor : Aspve1_0157204, Aspergillus zonatus : Aspzo1_0055006, Aspergillus sydowii : Aspsy1_0195148 and Aspergillus aculeatus ATCC16872 : Aacu16872_016220
AN0108	-0.305688	7.31497	0.0805891	0.266674	777.819	965.345	829.95	526.786	723.008	608.983	ChrVIII	4586865	4590835	3971	-	Ortholog of A. fumigatus Af293 : Afu5g11940, A. niger CBS 513.88 : An18g02440, Aspergillus wentii : Aspwe1_0131348 and Aspergillus sydowii : Aspsy1_0195151
AN0109	-0.396123	5.59698	0.00594165	0.0455314	575.516	600.447	588.841	407.632	434.511	463.048	ChrVIII	4584928	4586549	1622	-	Ortholog(s) have U1 snRNP, nucleolus localization
AN0110	-0.480498	5.16147	0.00124612	0.0138086	87.1994	72.1626	73.3022	47.0345	47.1015	31.5535	ChrVIII	4584224	4585392	1169	+	Ortholog(s) have cell division site, cytosol, fungal-type vacuole membrane localization
AN0111	-0.341606	6.91037	0.0245719	0.125562	73.2475	44.9314	64.8209	54.8735	35.3261	42.5972	ChrVIII	4580583	4584046	3464	-	Ortholog(s) have Prp19 complex, cytosol, mitotic spindle pole body, spliceosomal complex localization
AN0112	-0.0349827	7.34357	0.826841	0.942922	86.0367	89.8629	68.4557	67.4161	80.0726	63.107	ChrVIII	4575156	4580481	5326	+	Putative guanine nucleotide exchange factor for ADP ribosylation factors (ARFs)
AN0113	0.0010586	7.58175	0.994687	1	152.308	125.263	135.094	114.451	84.7827	86.7721	ChrVIII	4568719	4574367	5649	-	Putative Rho guanyl nucleotide exchange factor (Rho-GEF)
AN0114	-0.181668	6.05228	0.195686	0.46518	476.69	586.832	520.991	443.692	461.595	419.662	ChrVIII	4566805	4568805	2001	+	Ortholog(s) have mitochondrion localization
AN0116	0.229455	6.66398	0.217277	0.49509	24.4158	19.0618	36.954	25.085	32.9711	32.3423	ChrVIII	4555052	4556036	985	+	Ortholog(s) have structural constituent of ribosome activity and mitochondrial large ribosomal subunit localization
AN0117	0.074945	6.52868	0.631594	0.848375	52.3196	44.9314	55.1281	58.0092	109.511	97.8159	ChrVIII	4553064	4554662	1599	-	Ortholog(s) have role in cellular response to oxidative stress and cytosol, nucleus localization
AN0118	0.0601974	8.54484	0.70575	0.888021	31.3918	74.8857	47.8584	76.8229	88.3153	78.0949	ChrVIII	4537940	4551540	13601	+	Cytoplasmic dynein heavy chain, component of the microtubule motor protein involved in nuclear migration
AN0118-uORF	0	-1.78364	1	1	41.8557	61.2701	38.1656	32.9241	41.2138	47.3303	ChrVIII	4538214	4538240	27	+	Conserved upstream open reading frame (uORF) of AN0118/nudA
AN0119	-0.0133392	5.2915	0.937659	0.989457	47.669	68.0779	53.3107	53.3057	47.1015	61.5293	ChrVIII	4535061	4536675	1615	+	Putative Dicer protein
AN0120	0.121229	5.31523	0.39457	0.687025	99.9887	103.478	85.4182	123.857	93.0255	113.593	ChrVIII	4532881	4534125	1245	-	Putative SitA phosphatase inhibitor protein
AN0121	-0.0975052	6.04728	0.482943	0.75615	3.48798	2.72312	3.63482	3.13563	0	2.36651	ChrVIII	4531483	4532913	1431	+	porphobilinogen deaminase
AN0122	0.126143	6.67784	0.387785	0.680376	8.13861	6.80779	4.84642	4.70345	4.71015	4.73303	ChrVIII	4527801	4530995	3195	-	Has domain(s) with predicted ATP binding, ATP-dependent peptidase activity, nucleoside-triphosphatase activity, nucleotide binding, serine-type endopeptidase activity and role in protein catabolic process, proteolysis
AN0123	-0.22023	5.44774	0.22675	0.507553	383.677	550.07	407.705	426.446	540.49	446.482	ChrVIII	4526681	4527715	1035	+	Ortholog(s) have structural constituent of ribosome activity and mitochondrial large ribosomal subunit localization
AN0124	0.329327	5.6654	0.0479933	0.193899	249.972	285.927	288.362	219.494	304.982	303.702	ChrVIII	4524951	4526478	1528	+	Essential protein kinase
AN0126	0.0438916	6.10663	0.774352	0.919785	9.30127	8.16935	10.9045	6.27126	4.71015	6.3107	ChrVIII	4516127	4518613	2487	-	Ortholog(s) have ATP binding, ATPase activity, dinucleotide insertion or deletion binding, heteroduplex DNA loop binding, single-stranded DNA binding activity
AN0127	-0.135207	6.36169	0.318177	0.613346	51.157	61.2701	62.3977	37.6276	54.1667	46.5414	ChrVIII	4513974	4516269	2296	+	Ortholog(s) have phosphatidylinositol binding, ubiquitin binding activity
AN0128	-0.0733022	7.11489	0.654446	0.861109	55.8076	69.4395	77.5428	53.3057	61.232	61.5293	ChrVIII	4509441	4513802	4362	-	Ortholog(s) have tRNA methyltransferase activity, role in tRNA methylation, wybutosine biosynthetic process and cytosol, mitochondrion, nucleus localization
AN0129	-0.443862	7.25535	0.0176345	0.0995499	539.474	615.424	634.882	486.023	569.928	528.521	ChrVIII	4505302	4508580	3279	-	Putative protein tyrosine phosphatase
AN0130	-0.262887	5.65814	0.0702911	0.245798	418.557	437.06	450.112	366.869	443.932	432.283	ChrVIII	4501545	4502968	1424	-	Ortholog(s) have S-adenosylmethionine-dependent methyltransferase activity, transferase activity, transferring alkyl or aryl (other than methyl) groups activity and role in tRNA methylation, wybutosine biosynthetic process
AN0131	-0.416519	5.4237	0.0195451	0.106323	76.7355	93.9475	89.6588	40.7632	57.6993	50.4856	ChrVIII	4500712	4501681	970	+	Ortholog(s) have Golgi apparatus, endoplasmic reticulum localization
AN0132	-0.734786	6.46511	6.57e-08	3.23e-06	82.5488	76.2473	70.879	61.1448	57.6993	42.5972	ChrVIII	4498216	4500588	2373	-	Ortholog of A. fumigatus Af293 : Afu5g11630, A. niger CBS 513.88 : An18g03110, A. oryzae RIB40 : AO090026000663, Aspergillus wentii : Aspwe1_0170695 and Aspergillus sydowii : Aspsy1_0195219
AN0133	-0.0263209	6.32282	0.851825	0.954537	61.6209	50.3777	63.0035	62.7126	54.1667	41.0196	ChrVIII	4495368	4497825	2458	+	Putative mRNA splicing factor ATP-dependent RNA helicase
AN0134	-0.530661	7.42995	0.00334155	0.0297946	53.4823	57.1855	59.3687	62.7126	60.0544	58.374	ChrVIII	4491941	4495189	3249	-	Histone arginine methyltransferase
AN0135	0.0816574	7.82586	0.662373	0.865723	2347.41	1511.33	1353.36	1456.5	1417.76	1504.31	ChrVIII	4487317	4490651	3335	-	Ortholog(s) have role in 'de novo' cotranslational protein folding, actomyosin contractile ring assembly, cellular protein localization and actomyosin contractile ring, cytosol, nucleus, polysome localization
AN0136	0.102787	6.10887	0.450679	0.733272	68.5969	76.2473	84.2066	109.747	76.5399	110.437	ChrVIII	4485406	4486009	604	+	Protein of unknown function
AN0137	-0.175218	7.12721	0.27152	0.563176	59.2956	66.7164	34.5308	43.8988	30.616	38.653	ChrVIII	4480723	4484778	4056	-	Ortholog(s) have glycerophosphocholine phosphodiesterase activity, role in cellular response to drug, glycerophospholipid catabolic process and cytosol, ribosome localization
AN0138	-0.129015	5.81559	0.333021	0.629293	339.496	420.722	391.349	335.512	376.812	341.567	ChrVIII	4478957	4480520	1564	-	Ortholog(s) have cytosol, nucleus localization
AN0139	0.153256	6.0883	0.252974	0.539725	112.778	152.495	109.65	123.857	118.931	112.804	ChrVIII	4476508	4478949	2442	+	Putative asparaginase with a predicted role in asparagine metabolism
AN0140	0.0529488	5.67704	0.722251	0.895827	129.055	167.472	127.824	170.892	140.127	134.891	ChrVIII	4473917	4475481	1565	-	Protein with a predicted role in actin assembly
AN0141	-0.146425	5.76223	0.268757	0.559811	80.2235	91.2244	89.6588	53.3057	61.232	68.6289	ChrVIII	4472107	4474031	1925	+	Ortholog(s) have double-stranded DNA 5'-3' exodeoxyribonuclease activity, single-stranded DNA endodeoxyribonuclease activity, tRNA (m5U54) methyltransferase activity and role in double-strand break repair, tRNA modification
AN0142	-0.305403	5.76964	0.0482554	0.194594	68.5969	73.5242	68.4557	62.7126	51.8117	53.641	ChrVIII	4470430	4471989	1560	-	Ortholog(s) have structural constituent of ribosome activity and mitochondrial small ribosomal subunit localization
AN0143	-0.259961	5.6618	0.128097	0.358278	556.914	737.965	576.724	511.108	693.57	612.138	ChrVIII	4469653	4470463	811	+	Has domain(s) with predicted role in attachment of spindle microtubules to kinetochore, mitotic spindle organization in nucleus and DASH complex, mitotic spindle localization
AN0144	0.0793039	7.11944	0.613123	0.840016	839.44	871.397	804.506	917.172	767.754	844.056	ChrVIII	4465230	4468374	3145	+	Ribosomal S6 kinase (RSK)
AN0146	0.331414	5.22265	0.0232663	0.120366	251.134	187.895	230.811	313.563	249.638	265.049	ChrVIII	4456322	4457425	1104	+	Protein with homology to versicolorin ketoreductase
AN0147	0.565846	5.85563	4.98e-05	0.000998352	241.833	152.495	204.156	250.85	207.247	219.297	ChrVIII	4453988	4455950	1963	+	Flavin-containing monooxygenase
AN0148	0.337381	4.86328	0.0571475	0.216205	305.779	281.843	276.246	380.979	376.812	375.487	ChrVIII	4452305	4453889	1585	+	C6 zinc finger transcription factor similar to AflR
AN0149	0.0822118	5.31292	0.603377	0.834753	44.181	19.0618	39.983	50.1701	30.616	41.0196	ChrVIII	4449914	4451276	1363	+	Putative zinc-dependent hydrolase
AN0150	0.188924	7.16337	0.24309	0.527403	22.0905	35.4005	29.6843	20.3816	30.616	36.2865	ChrVIII	4443884	4449595	5712	-	Polyketide synthase
AN0153	-0.0912643	6.53801	0.504236	0.771088	433.672	505.138	476.161	417.039	515.761	470.936	ChrVIII	4432613	4435547	2935	-	Putative MYB DNA binding protein
AN0154	-0.172907	5.25973	0.275935	0.567302	404.605	412.552	315.623	340.216	354.439	366.021	ChrVIII	4431391	4432476	1086	-	Subunit of the SAGA transcriptional regulatory complex
AN0156	0.0511673	7.00352	0.747671	0.907744	315.081	457.484	394.984	346.487	350.906	393.63	ChrVIII	4423754	4425606	1853	+	Ortholog(s) have inositol tetrakisphosphate 3-kinase activity, inositol tetrakisphosphate 6-kinase activity and inositol-1,3,4,5,6-pentakisphosphate kinase activity, more
AN0157	0.313304	5.21602	0.0309524	0.145584	116.266	84.4166	122.978	137.968	135.417	108.86	ChrVIII	4421278	4422609	1332	-	Protein of unknown function
AN0158	0.498603	6.69655	0.0019739	0.0199072	532.498	629.04	468.286	523.65	673.551	694.177	ChrVIII	4420073	4421434	1362	+	Ortholog(s) have 2-alkenal reductase [NAD(P)] activity, AU-rich element binding, NADPH:quinone reductase activity, role in cellular response to oxidative stress and cytosol, nucleus localization
AN0159	0.0537821	7.21854	0.732124	0.901843	0	0	0	0	0	0	ChrVIII	4415378	4418623	3246	-	Ortholog of A. fumigatus Af293 : Afu5g11420, A. niger CBS 513.88 : An18g04550, A. oryzae RIB40 : AO090026000696, Aspergillus wentii : Aspwe1_0442980 and Aspergillus sydowii : Aspsy1_0054986
AN0160	0.0842928	5.97576	0.54009	0.79694	608.071	486.076	543.405	603.609	838.407	671.301	ChrVIII	4413772	4414885	1114	+	Has domain(s) with predicted catalytic activity, hydrolase activity, acting on carbon-nitrogen (but not peptide) bonds activity and role in carbohydrate metabolic process
AN0161	0.209869	6.62404	0.187336	0.454827	569.703	611.34	540.982	548.735	553.443	536.41	ChrVIII	4411514	4413431	1918	+	Ortholog(s) have cytosol, nucleus localization
AN0162	-0.165856	6.81063	0.262857	0.552006	861.53	1066.1	993.517	653.779	859.602	784.105	ChrVIII	4408952	4411450	2499	+	Has domain(s) with predicted DNA binding, sequence-specific DNA binding transcription factor activity and role in regulation of transcription, DNA-templated
AN0163	-0.424747	5.53754	0.00164111	0.0173073	487.154	510.584	428.909	465.641	458.062	416.506	ChrVIII	4405518	4406851	1334	-	Ortholog(s) have Rho GDP-dissociation inhibitor activity
AN0164	-0.213145	6.21132	0.119986	0.344999	537.148	818.297	691.221	547.167	648.823	569.541	ChrVIII	4404004	4405632	1629	+	Protein phosphatase
AN0165	-0.18604	6.96083	0.238869	0.522312	69.7595	54.4623	78.7544	92.5011	54.1667	50.4856	ChrVIII	4401064	4403861	2798	+	Ortholog(s) have role in Golgi to vacuole transport, protein targeting to vacuole and AP-3 adaptor complex, cytosol, nucleus localization
AN0166	-0.0858087	5.87813	0.591838	0.828959	129.055	77.6088	97.5343	139.536	70.6523	80.4614	ChrVIII	4398450	4400273	1824	+	Ortholog(s) have protein homodimerization activity and role in attachment of spindle microtubules to kinetochore involved in homologous chromosome segregation, mitotic sister chromatid segregation, mitotic spindle assembly checkpoint
AN0167	-0.105332	6.56443	0.659679	0.863904	47.669	50.3777	43.012	47.0345	38.8587	36.2865	ChrVIII	4396578	4398236	1659	-	Ortholog(s) have enzyme regulator activity, guanyl-nucleotide exchange factor activity, translation initiation factor activity and role in regulation of translational initiation
AN0168	-0.0259013	8.15535	0.929979	0.98785	1598.66	1210.43	1193.43	1583.49	1475.45	1771.73	ChrVIII	4389415	4391907	2493	-	Ortholog of A. fumigatus Af293 : Afu5g11330, A. niger CBS 513.88 : An01g02510, A. oryzae RIB40 : AO090026000707, Aspergillus wentii : Aspwe1_0075145 and Aspergillus sydowii : Aspsy1_0027709
AN0169	-0.38842	6.22625	0.154966	0.40366	1091.74	454.76	494.335	725.898	292.029	345.511	ChrVIII	4388863	4389384	522	+	Protein of unknown function
AN0170	-0.486572	7.77617	0.0739583	0.253293	875.482	311.797	398.013	771.365	322.645	381.009	ChrVIII	4387377	4388858	1482	-	Thioredoxin
AN0171	-0.340491	5.33497	0.0285768	0.138089	630.161	699.841	601.562	613.016	568.751	571.118	ChrVIII	4384613	4385972	1360	+	Ortholog of A. nidulans FGSC A4 : AN7523, A. niger CBS 513.88 : An18g01570, A. oryzae RIB40 : AO090010000737, Aspergillus wentii : Aspwe1_0140822, Aspwe1_0151946 and Aspergillus sydowii : Aspsy1_0085753
AN0172	-0.202688	6.65496	0.156369	0.405747	546.45	589.555	579.753	609.88	682.972	608.194	ChrVIII	4376265	4378904	2640	-	Ortholog of A. fumigatus Af293 : Afu5g11310, A. niger CBS 513.88 : An01g02460, A. oryzae RIB40 : AO090026000711, Aspergillus wentii : Aspwe1_0442534 and Aspergillus sydowii : Aspsy1_0027712
AN0173	0.330607	6.97915	0.0354157	0.15874	223.23	285.927	269.582	272.8	294.384	322.635	ChrVIII	4373387	4375739	2353	+	Ortholog of A. niger CBS 513.88 : An01g02440, A. oryzae RIB40 : AO090026000850, Aspergillus wentii : Aspwe1_0442639, Aspergillus sydowii : Aspsy1_0027713 and Aspergillus terreus NIH2624 : ATET_07718
AN0174	0.0320951	6.08604	0.822269	0.94107	151.146	130.71	149.028	122.29	142.482	145.935	ChrVIII	4371006	4372432	1427	-	Ortholog(s) have D-amino-acid oxidase activity and role in D-alanine metabolic process, D-valine metabolic process
AN0176	-0.0216927	8.27097	0.899544	0.977107	1810.26	1938.86	1779.85	1591.33	1904.08	2129.07	ChrVIII	4363512	4366755	3244	-	Predicted GATA transcription factor involved in iron uptake, acts as a repressor of siderophore biosynthesis under high-iron conditions
AN0177	0.448496	4.44657	0.0178902	0.100414	454.6	460.207	526.443	435.853	560.508	531.677	ChrVIII	4363125	4363403	279	+	Protein of unknown function
AN0178	-0.192829	6.0676	0.154757	0.403311	145.332	283.204	232.023	139.536	191.939	168.811	ChrVIII	4361082	4362951	1870	+	Protein of unknown function
AN0179	-0.119493	5.53414	0.419718	0.709261	448.786	609.978	493.729	581.659	600.544	570.33	ChrVIII	4356849	4358118	1270	-	Putative oxidoreductase
AN0180	-0.141863	5.65372	0.305629	0.599513	149.983	121.179	104.804	116.018	122.464	102.549	ChrVIII	4355798	4356737	940	+	Putative enoyl-coA hydratase with a role in acetyl coA and lipid metabolism
AN0181	-0.330814	5.87522	0.0121926	0.0769793	106.965	155.218	124.19	111.315	105.978	104.915	ChrVIII	4353938	4355006	1069	-	Ortholog of Aspergillus versicolor : Aspve1_0035530
AN0182	-0.81427	6.78392	1.24e-07	5.77e-06	1246.37	1526.31	1312.78	827.806	874.91	839.323	ChrVIII	4349939	4351403	1465	-	Small monomeric GTPase of the Ras superfamily involved in regulation of development
AN0183	-0.397749	5.80556	0.00854276	0.0597106	122.079	87.1397	118.132	87.7976	75.3624	78.0949	ChrVIII	4348572	4349673	1102	+	Putative molybdopterin binding domain protein
AN0184	-0.331678	6.18538	0.0163887	0.0941959	127.892	129.348	122.978	130.129	87.1378	84.4056	ChrVIII	4347131	4348423	1293	-	Ortholog(s) have Arp2/3 complex binding activity, role in actin cortical patch assembly, actin filament debranching, negative regulation of Arp2/3 complex-mediated actin nucleation and actin cortical patch, cytosol, nucleus localization
AN0186	-0.384902	7.30176	0.0377442	0.165868	1019.65	1102.86	780.88	1136.67	999.729	874.821	ChrVIII	4343647	4345223	1577	-	Component of the plasma membrane-associated VapA-VipC-VapB methyltransferase complex that controls differentiation
AN0187	-0.321321	5.02606	0.0757007	0.257215	830.138	899.99	971.102	834.078	759.512	784.105	ChrVIII	4341215	4341615	401	+	Protein of unknown function
AN0189	-0.163287	5.74825	0.258146	0.546467	2.32532	4.08468	1.21161	0	0	0	ChrVIII	4333821	4335358	1538	-	Ortholog(s) have nucleolus localization
AN0190	-0.7435	5.88765	5.67e-05	0.00111221	404.605	570.493	563.397	503.269	346.196	386.53	ChrVIII	4332494	4333752	1259	+	Putative tRNA splicing endonuclease subunit
AN0191	-0.0581368	6.347	0.691836	0.879783	65.1089	87.1397	84.2066	68.9839	77.7175	55.2186	ChrVIII	4330719	4332333	1615	+	Ortholog(s) have ATPase activity, tRNA binding activity, role in regulation of transcription from RNA polymerase II promoter, tRNA wobble uridine modification and Elongator holoenzyme complex, cytosol, nucleus localization
AN0192	-0.0813746	5.34103	0.640806	0.853635	33.7171	40.8468	31.5018	32.9241	22.3732	41.0196	ChrVIII	4329809	4330597	789	-	Putative RNA polymerase subunit 8
AN0193	-0.318801	5.60029	0.0238566	0.122698	22.0905	21.7849	14.5393	9.40689	12.9529	6.3107	ChrVIII	4328732	4329885	1154	+	Ortholog(s) have 8-oxo-dGDP phosphatase activity
AN0194	-0.0142067	6.50511	0.935741	0.989451	5.81329	8.16935	15.1451	3.13563	8.24276	7.09954	ChrVIII	4325241	4328180	2940	-	Putative beta-galactosidase
AN0195	-0.0910351	5.83872	0.504744	0.771088	353.448	326.774	341.067	384.115	302.627	353.399	ChrVIII	4322705	4324441	1737	-	Ortholog of A. nidulans FGSC A4 : AN8020, A. fumigatus Af293 : Afu5g02380, A. niger CBS 513.88 : An03g04900, An02g10420 and A. oryzae RIB40 : AO090001000067, AO090102000350
AN0196	-0.137457	5.51465	0.359256	0.655077	288.339	235.55	270.188	247.715	241.395	242.173	ChrVIII	4321269	4322661	1393	+	Ortholog of A. fumigatus Af293 : Afu5g14200, Afu6g13810, Afu7g05110, Afu8g01720, A. niger CBS 513.88 : An13g02610, An15g02090, An04g09640 and A. oryzae RIB40 : AO090003001444
AN0197	0.21145	6.36855	0.125618	0.354383	229.044	224.657	218.089	365.301	313.225	352.61	ChrVIII	4316970	4319576	2607	-	Has domain(s) with predicted sequence-specific DNA binding RNA polymerase II transcription factor activity, zinc ion binding activity, role in regulation of transcription, DNA-templated and nucleus localization
AN0198	-0.220236	5.26815	0.145646	0.387441	513.895	428.891	511.904	412.335	436.866	437.805	ChrVIII	4315902	4316855	954	+	Ortholog of A. fumigatus Af293 : Afu5g14750, A. niger CBS 513.88 : An14g07220, Aspergillus wentii : Aspwe1_0043650, Aspwe1_0044769 and Aspergillus sydowii : Aspsy1_0040680
AN0200	-0.0247786	5.02463	0.922472	0.985806	322.056	228.742	250.802	268.096	261.413	268.205	ChrVIII	4311189	4312293	1105	+	Ortholog(s) have role in cellular response to cadmium ion, detoxification of cadmium ion and cytosol, nucleus localization
AN0201	-0.0586978	6.17624	0.658699	0.863751	25.5785	17.7003	18.1741	15.6782	22.3732	18.1433	ChrVIII	4308538	4310437	1900	+	Has domain(s) with predicted role in transmembrane transport and integral component of membrane localization
AN0202	-0.246929	6.21576	0.0620354	0.227505	25.5785	20.4234	23.6263	12.5425	20.0181	18.9321	ChrVIII	4305861	4308119	2259	-	Putative zinc-finger transcription factor of the Zn(II)2Cys6 type involved in regulation of arginine catabolism
AN0203	-0.195237	6.13156	0.154718	0.403311	548.775	634.486	596.11	500.133	542.845	522.999	ChrVIII	4303904	4305380	1477	-	Ortholog(s) have role in chromatin remodeling and ASTRA complex, cytosol localization
AN0204	-0.181835	6.01787	0.174728	0.43558	194.164	313.158	270.794	191.273	227.265	201.154	ChrVIII	4301496	4303917	2422	+	Ortholog(s) have nucleolus localization
AN0205	-0.160169	5.56928	0.263133	0.552368	5.81329	8.16935	6.66383	7.83908	10.5978	5.52186	ChrVIII	4299993	4301298	1306	+	Putative pantoate-beta-alanine ligase with a predicted role in Coenzyme A and pantothenate biosynthesis
AN0206	-0.200282	6.54837	0.158933	0.409441	0	0	0	0	0	0	ChrVIII	4296596	4299522	2927	-	Has domain(s) with predicted glycerol-3-phosphate O-acyltransferase activity, transferase activity, transferring acyl groups activity, role in metabolic process, phospholipid biosynthetic process and membrane localization
AN0207	0.0719284	6.03801	0.614554	0.840216	548.775	382.598	421.033	555.007	514.584	437.805	ChrVIII	4294940	4296685	1746	+	Ortholog of A. niger CBS 513.88 : An18g01950, A. oryzae RIB40 : AO090026000748, Aspergillus wentii : Aspwe1_0182037 and Aspergillus versicolor : Aspve1_0120084, Aspve1_0887697
AN0208	0.120517	6.15435	0.381842	0.675451	124.404	99.3938	106.016	116.018	121.286	132.525	ChrVIII	4291085	4293219	2135	+	Has domain(s) with predicted role in transmembrane transport and integral component of membrane localization
AN0209	0.423592	7.12176	0.0185085	0.102875	181.375	181.087	148.422	189.706	154.257	153.823	ChrVIII	4287748	4290009	2262	-	High-affinity ammonium transporter expressed in response to complete nitrogen starvation
AN0210	0.63484	7.37315	0.000415283	0.00580911	722.011	849.612	888.713	801.154	1592.03	1397.82	ChrVIII	4284329	4287215	2887	-	Ortholog(s) have ATPase activity, GTPase activity, adenosine-diphosphatase activity, cytidine diphosphatase activity, guanosine-diphosphatase activity, nucleoside-triphosphate diphosphatase activity, uridine-diphosphatase activity
AN0211	0.0254902	5.63224	0.875907	0.965652	316.243	539.177	491.306	341.784	496.921	387.319	ChrVIII	4282239	4283653	1415	-	Ortholog(s) have U2 snRNP, cytosol localization
AN0212	-0.0281765	5.75699	0.835594	0.947387	408.093	411.191	370.751	390.386	469.837	425.972	ChrVIII	4280753	4281935	1183	-	Has domain(s) with predicted FMN binding, oxidoreductase activity and role in oxidation-reduction process
AN0213	-0.357616	7.72917	0.0612837	0.22544	1349.85	1388.79	1449.69	1200.95	1219.93	1044.42	ChrVIII	4275696	4277304	1609	-	Ortholog of A. fumigatus Af293 : Afu5g10950, A. niger CBS 513.88 : An14g02320, A. oryzae RIB40 : AO090010000435, Aspergillus wentii : Aspwe1_0440942 and Aspergillus sydowii : Aspsy1_0085799
AN0214	-0.34075	7.27163	0.0687501	0.242247	882.458	706.649	730.598	652.211	538.135	496.179	ChrVIII	4270437	4274093	3657	-	Protein of unknown function
AN0215	0.190792	5.98602	0.167532	0.423888	420.882	333.582	354.395	475.048	366.214	362.076	ChrVIII	4268629	4270287	1659	-	Has domain(s) with predicted oxidoreductase activity and role in oxidation-reduction process
AN0216	0.318856	5.43623	0.0346622	0.156573	329.032	227.38	295.632	453.099	345.018	382.586	ChrVIII	4266107	4267402	1296	+	Has domain(s) with predicted oxidoreductase activity and role in metabolic process
AN0217	0.560786	6.17361	0.000125288	0.00216263	342.984	211.042	230.205	366.869	328.533	313.169	ChrVIII	4262354	4264184	1831	-	Has domain(s) with predicted transmembrane transporter activity, role in transmembrane transport and integral component of membrane localization
AN0218	0.414156	6.13672	0.00225213	0.0220524	0	8.16935	3.63482	7.83908	8.24276	8.67721	ChrVIII	4259927	4262078	2152	+	Has domain(s) with predicted inorganic anion exchanger activity, role in anion transport and integral component of membrane, membrane localization
AN0219	0.436196	6.54665	0.00221629	0.0217608	5.81329	2.72312	5.45223	7.83908	9.4203	2.36651	ChrVIII	4256874	4259446	2573	-	Ortholog of A. niger CBS 513.88 : An01g01800, A. oryzae RIB40 : AO090023000623, Neosartorya fischeri NRRL 181 : NFIA_106990, Aspergillus wentii : Aspwe1_0056140 and Aspergillus versicolor : Aspve1_0121031
AN0220	-0.126808	4.17065	0.521633	0.783832	292.99	254.611	286.545	310.427	243.75	233.496	ChrVIII	4251361	4251831	471	-	Protein of unknown function
AN0221	0.174285	5.88004	0.177154	0.438513	344.147	334.943	324.105	311.995	295.562	271.36	ChrVIII	4248676	4250232	1557	-	Putative chitinase
AN0223	0.0723157	5.42436	0.621562	0.842631	345.31	242.357	351.366	322.97	325	302.125	ChrVIII	4241363	4242817	1455	+	Has domain(s) with predicted sequence-specific DNA binding RNA polymerase II transcription factor activity, sequence-specific DNA binding transcription factor activity, zinc ion binding activity
AN0224	-0.663272	6.23247	1.35e-05	0.000333983	642.95	476.545	534.924	457.802	459.24	449.637	ChrVIII	4235831	4237509	1679	+	Ortholog(s) have Golgi apparatus, cytosol, nucleus localization
AN0225	-0.040846	7.75194	0.815031	0.936885	96.5007	51.7392	72.0906	72.1195	62.4095	58.374	ChrVIII	4229922	4235651	5730	+	Ortholog(s) have bile acid-exporting ATPase activity, role in bile acid and bile salt transport and fungal-type vacuole localization
AN0226	-0.00978068	6.39734	0.936898	0.989451	75.5728	57.1855	57.5513	61.1448	65.9421	70.2065	ChrVIII	4228003	4229277	1275	-	Ortholog(s) have protein homodimerization activity, ubiquitin-protein transferase activity
AN0227	-0.452433	6.3983	0.000814094	0.00990804	11.6266	21.7849	11.5103	9.40689	11.7754	10.2549	ChrVIII	4225625	4227654	2030	+	Ortholog of A. fumigatus Af293 : Afu3g12020, Afu5g10910, Afu4g06275, A. niger CBS 513.88 : An14g03700, An04g00590, An02g07840 and A. oryzae RIB40 : AO090010000440, AO090023000963
AN0228	-0.066171	6.74754	0.6528	0.860099	26.7412	24.5081	31.5018	17.246	11.7754	15.7768	ChrVIII	4221836	4225229	3394	-	Ortholog(s) have ATP-dependent 3'-5' DNA helicase activity, DNA replication origin binding, four-way junction helicase activity and single-stranded DNA binding, more
AN0229	-0.423702	7.91115	0.0126081	0.078817	1563.78	1880.31	1659.9	1475.31	1422.47	1396.24	ChrVIII	4217830	4221336	3507	+	Ortholog(s) have role in Golgi to plasma membrane transport and Golgi apparatus, fungal-type vacuole membrane localization
AN0230	-0.17317	5.17784	0.276526	0.568409	522.034	408.468	504.634	434.285	374.457	394.419	ChrVIII	4210292	4211175	884	-	Ortholog of Neosartorya fischeri NRRL 181 : NFIA_102580, Aspergillus wentii : Aspwe1_0182725, Aspergillus versicolor : Aspve1_0035599 and Aspergillus zonatus : Aspzo1_0019331
AN0231	-0.794373	5.76894	6.53e-05	0.00124764	834.789	532.369	527.049	453.099	379.167	410.196	ChrVIII	4208471	4209506	1036	-	Conidiophore-specific phenol oxidase
AN0232	-1.43988	6.156	6.55e-17	1.38e-14	17.4399	10.8925	16.9625	3.13563	5.88769	7.09954	ChrVIII	4207497	4208506	1010	+	Nickel-binding protein involved in utilization of urea as a nitrogen source
AN0233	-0.195735	6.51426	0.256821	0.54496	3.48798	1.36156	2.42321	3.13563	1.17754	3.15535	ChrVIII	4204545	4206977	2433	-	Has domain(s) with predicted transmembrane transporter activity, role in transmembrane transport and integral component of membrane localization
AN0234	-0.542419	6.73598	0.149097	0.39361	724.336	398.937	443.448	656.915	309.692	339.989	ChrVIII	4203351	4204472	1122	-	Has domain(s) with predicted hydrolase activity
AN0235	-0.346626	8.05774	0.227924	0.50859	3803.06	1515.41	1576.91	2416	885.508	1021.54	ChrVIII	4199231	4202788	3558	-	Putative serine-threonine kinase with a predicted role in the endoplasmic reticulum (ER) unfolded protein response (UPR)
AN0237	-0.00625964	7.15136	0.975068	1	311.593	566.408	516.144	344.919	435.689	416.506	ChrVIII	4189863	4193534	3672	+	Ortholog(s) have role in maturation of 5.8S rRNA from tricistronic rRNA transcript (SSU-rRNA, 5.8S rRNA, LSU-rRNA), maturation of LSU-rRNA from tricistronic rRNA transcript (SSU-rRNA, 5.8S rRNA, LSU-rRNA)
AN0239	-0.263414	8.59209	0.0961072	0.299297	655.74	609.978	515.538	622.423	440.399	474.091	ChrVIII	4175380	4183818	8439	-	Ortholog(s) have cytosol localization
AN0240	-0.407681	7.65389	0.0210783	0.111895	1035.93	1680.16	1306.72	912.468	1341.22	1214.02	ChrVIII	4173269	4174783	1515	-	Putative transaldolase with a predicted role in the pentose-phosphate shunt
AN0241	-0.401486	7.69239	0.0161723	0.0933597	1881.18	1699.22	1587.81	1302.85	1343.57	1412.81	ChrVIII	4171478	4172738	1261	-	Cu/Zn-superoxide dismutase
AN0242	0.151739	7.22208	0.337429	0.633622	953.38	1105.59	930.513	729.034	763.044	682.344	ChrVIII	4168138	4171290	3153	-	Ortholog(s) have cytosol localization
AN0243	0.412206	6.79365	0.005165	0.0411785	483.666	550.07	533.712	805.857	913.769	948.183	ChrVIII	4166011	4167890	1880	-	Putative phosphatidylinositol transfer protein
AN0244	-0.191049	7.38233	0.273615	0.565208	8.13861	17.7003	7.26964	12.5425	8.24276	7.09954	ChrVIII	4160438	4165450	5013	-	Putative vacuolar assembly protein with a predicted role in late endosome to vacuole transport via the multivesicular body sorting pathway
AN0244-uORF	0	-1.78364	1	1	6.97595	10.8925	4.84642	10.9747	4.71015	6.3107	ChrVIII	4165397	4165420	24	-	Conserved upstream open reading frame (uORF) that mediates repression of an AN0244 (vps8) protein reporter in vitro
AN0245	-0.273396	6.60071	0.0526075	0.206006	739.451	646.74	633.064	518.947	483.968	500.123	ChrVIII	4158029	4160286	2258	-	Putative glucanase with a predicted role beta-glucan hydrolysis
AN0246	0.0691467	6.81138	0.643363	0.855292	80.2235	103.478	102.987	131.696	158.968	137.258	ChrVIII	4153346	4156796	3451	+	Ortholog of A. fumigatus Af293 : Afu1g05300, A. niger CBS 513.88 : An01g04570, A. oryzae RIB40 : AO090003000826, Aspergillus wentii : Aspwe1_0049630 and Aspergillus sydowii : Aspsy1_0142918
AN0247	0.156358	6.73545	0.275567	0.566906	43.0184	83.0551	87.8414	67.4161	85.9602	82.8279	ChrVIII	4149030	4152462	3433	-	Ortholog(s) have role in cellular response to nitrogen starvation, negative regulation of G0 to G1 transition, ribosomal small subunit biogenesis and 90S preribosome, nucleolus localization
AN0248	0.0283276	6.4591	0.865637	0.961139	52.3196	63.9932	68.4557	73.6873	60.0544	59.9517	ChrVIII	4147335	4148990	1656	+	Putative protein disulfide isomerase
AN0249	-0.0955269	6.53868	0.479161	0.753547	102.314	87.1397	103.592	89.3655	105.978	105.704	ChrVIII	4144972	4147185	2214	-	Putative F-box protein
AN0250	-0.0665264	6.21882	0.610691	0.838946	419.72	379.875	370.146	359.03	354.439	403.096	ChrVIII	4142165	4144793	2629	-	Xylose transporter
AN0251	-0.147958	6.70379	0.340874	0.636455	337.171	351.282	404.071	370.004	339.131	332.101	ChrVIII	4140078	4142260	2183	+	Ortholog of A. fumigatus Af293 : Afu1g03520, A. niger CBS 513.88 : An01g04620, A. oryzae RIB40 : AO090005000747, Neosartorya fischeri NRRL 181 : NFIA_021140 and Aspergillus wentii : Aspwe1_0181100
AN0252	-0.359496	6.37407	0.00594347	0.0455314	53.4823	46.293	48.4642	59.577	57.6993	38.653	ChrVIII	4138285	4139751	1467	+	Putative F1F0-ATPase complex gamma subunit with a predicted role in energy metabolism
AN0253	-0.127036	7.356	0.447237	0.73032	53.4823	44.9314	46.6468	47.0345	41.2138	51.2744	ChrVIII	4134486	4137933	3448	-	Putative DNA topoisomerase I
AN0254	-0.10126	6.97393	0.553034	0.805181	2007.91	1234.93	1257.04	1244.85	972.646	1014.45	ChrVIII	4131932	4134031	2100	+	Has domain(s) with predicted catalytic activity, coenzyme binding activity and role in cellular metabolic process
AN0255	-0.0230333	5.94679	0.86772	0.962325	466.226	665.802	533.712	423.31	534.602	583.74	ChrVIII	4126425	4128091	1667	+	Ortholog of A. fumigatus Af293 : Afu1g03460, A. niger CBS 513.88 : An01g04670, A. oryzae RIB40 : AO090005000754, Aspergillus wentii : Aspwe1_0105945 and Aspergillus sydowii : Aspsy1_0055077
AN0256	-0.164496	7.03875	0.300925	0.593964	0	0	0	0	0	0	ChrVIII	4123059	4126227	3169	+	Predicted calpain-like cysteine protease involved in a signaling pathway that activates PacC transcription factor in response to alkaline ambient pH
AN0257	-0.235486	5.76029	0.0888342	0.285281	6.97595	14.9771	16.3567	32.9241	5.88769	7.88838	ChrVIII	4121268	4122614	1347	-	Putative peroxisomal ATP carrier protein with a predicted role in fatty acid beta-oxidation
AN0258	-0.377499	5.81988	0.00793128	0.0566618	458.088	607.255	504.634	428.014	446.287	407.04	ChrVIII	4119910	4121116	1207	-	Ortholog(s) have mitochondrion localization
AN0259	-0.320964	5.82359	0.028394	0.137762	9.30127	24.5081	21.8089	7.83908	5.88769	7.88838	ChrVIII	4118698	4119847	1150	+	Putative adenylate kinase with a predicted role in nucleotide salvage pathways
AN0260	-0.334643	5.99958	0.0662601	0.236869	18.6025	46.293	28.4727	18.8138	29.4384	16.5656	ChrVIII	4116424	4118277	1854	-	Putative DNA primase, large subunit
AN0261	-0.328255	6.99198	0.0707753	0.246922	445.298	991.214	746.955	418.607	639.403	579.796	ChrVIII	4113086	4115907	2822	-	COPII coat component
AN0262	-0.861381	7.75105	0.0088161	0.0609097	746.427	2373.2	1879.2	548.735	1017.39	985.258	ChrVIII	4111630	4112919	1290	-	Ortholog(s) have role in ribosomal large subunit assembly and cytosol, nucleolus localization
AN0263	0.528931	6.28105	0.0103215	0.0683722	404.605	599.086	577.33	628.694	877.265	740.718	ChrVIII	4109113	4110496	1384	-	Predicted mariner transposon-related ORF
AN0264	0.3822	5.96973	0.00578783	0.0446247	437.16	364.898	350.154	402.928	310.87	327.368	ChrVIII	4107378	4108249	872	+	Protein of unknown function
AN0265	-0.0738837	8.23903	0.653991	0.861109	425.533	453.399	355.606	465.641	401.54	456.737	ChrVIII	4101607	4107574	5968	-	Ortholog of A. fumigatus Af293 : Afu1g03380, A. niger CBS 513.88 : An01g04760, A. oryzae RIB40 : AO090005000763, Aspergillus wentii : Aspwe1_0049645 and Aspergillus sydowii : Aspsy1_0027812
AN0266	-0.149995	5.93826	0.255543	0.542921	445.298	450.676	461.622	442.124	435.689	467.781	ChrVIII	4099245	4101099	1855	-	Has domain(s) with predicted nucleotide binding activity
AN0267	-0.302726	5.49879	0.0623445	0.228018	22.0905	19.0618	26.0495	20.3816	20.0181	23.6651	ChrVIII	4098055	4099233	1179	+	Has domain(s) with predicted calcium ion binding activity
AN0268	-0.143623	6.73678	0.316748	0.611524	11.6266	14.9771	23.6263	20.3816	17.6631	14.9879	ChrVIII	4094742	4097650	2909	-	Predicted transmembrane protein required for the maintenance of hyphal polarity
AN0270	-0.0471659	5.78435	0.732865	0.901963	81.3861	85.7782	73.908	78.3908	80.0726	77.3061	ChrVIII	4090838	4092194	1357	-	Ortholog(s) have role in cellular bud site selection, pyridoxal phosphate biosynthetic process and cytosol, nucleus localization
AN0271	-0.439566	5.46314	0.00234303	0.0226746	238.345	140.241	179.923	148.942	104.801	197.209	ChrVIII	4089850	4090897	1048	+	Putative dUTP pyrophosphatase with a predicted role in pyrimidine metabolism
AN0272	-0.257543	7.32434	0.193666	0.463035	90.6874	68.0779	91.4763	61.1448	58.8769	63.8958	ChrVIII	4088037	4089631	1595	-	Has domain(s) with predicted transferase activity, transferring phosphorus-containing groups activity
AN0273	0.342981	7.44514	0.0430973	0.181026	1771.89	1411.94	1587.81	1876.67	1645.02	1867.97	ChrVIII	4081117	4083431	2315	-	Putative transcription factor
AN0274	0.659771	6.69435	2.83e-06	8.79e-05	1252.18	1124.65	1016.54	1439.25	1276.45	1511.41	ChrVIII	4079799	4080871	1073	+	Has domain(s) with predicted nucleic acid binding activity
AN0275	0.591629	7.08218	0.00108335	0.0124533	87.1994	63.9932	70.879	65.8482	105.978	78.8838	ChrVIII	4076739	4078297	1559	+	Ortholog(s) have L-cystine transmembrane transporter activity, role in L-cystine transport and endosome, fungal-type vacuole localization
AN0276	0.0580981	6.97493	0.709855	0.889776	130.218	78.9704	92.6879	177.163	125.997	136.469	ChrVIII	4073242	4076509	3268	-	Ortholog of A. fumigatus Af293 : Afu1g02840, A. niger CBS 513.88 : An01g04950, A. oryzae RIB40 : AO090005000773, Aspergillus wentii : Aspwe1_0169585 and Aspergillus sydowii : Aspsy1_0085871
AN0278	-0.702698	7.43003	0.0288412	0.138682	120.917	378.513	255.649	90.9333	207.247	144.357	ChrVIII	4068697	4069774	1078	-	Ortholog(s) have structural constituent of ribosome activity, role in cytoplasmic translation and cytosolic large ribosomal subunit, nucleolus localization
AN0279	0.189649	6.61756	0.232692	0.514857	830.138	710.733	639.728	890.519	859.602	686.289	ChrVIII	4060736	4062248	1513	+	Putative transcription factor involved in regulation of asexual and sexual development and in response to nitrogen starvation
AN0280	-0.581873	6.70752	0.000588516	0.00771936	383.677	313.158	341.067	384.115	322.645	286.348	ChrVIII	4050342	4052370	2029	+	Putative alpha-1,4-glucosidase
AN0281	0.120779	7.19066	0.444593	0.728521	589.468	584.109	504.028	520.515	572.283	554.553	ChrVIII	4046125	4048536	2412	-	Putative component of the Septation Initiation Network (SIN)
AN0282	0.139242	7.03984	0.369378	0.663749	1032.44	1179.11	1008.06	1329.51	1338.86	1235.32	ChrVIII	4043580	4046158	2579	+	Has domain(s) with predicted nucleic acid binding, nucleotide binding activity
AN0283	0.449258	6.88594	0.0039776	0.0340022	715.035	795.15	811.17	920.307	867.845	989.202	ChrVIII	4034488	4035662	1175	+	Protein of unknown function
AN0284	0.139251	7.01176	0.389678	0.682127	577.841	532.369	542.799	661.618	693.57	716.265	ChrVIII	4028942	4031225	2284	-	Protein of unknown function
AN0285	-0.549939	6.70737	0.00249003	0.0237556	36.0424	23.1465	19.9915	21.9494	11.7754	18.9321	ChrVIII	4026052	4027101	1050	+	Putative 6-phosphogluconolactonase with a predicted role in gluconic acid and gluconate metabolism
AN0286	-0.404835	8.20021	0.033208	0.152507	32.5544	6.80779	27.2611	21.9494	17.6631	14.1991	ChrVIII	4023244	4025512	2269	-	Ortholog of A. fumigatus Af293 : Afu1g02985, A. niger CBS 513.88 : An01g05160, A. oryzae RIB40 : AO090005000790, Aspergillus wentii : Aspwe1_0103349 and Aspergillus sydowii : Aspsy1_0626563
AN0287	-0.061506	8.80708	0.736105	0.902822	3441.47	1981.07	2374.75	2191.81	1787.5	2359.41	ChrVIII	4018228	4022012	3785	-	Ortholog(s) have cytosol localization
AN0288	-0.480742	6.70993	0.00107355	0.0123671	697.595	1047.04	1067.42	627.126	998.552	1038.9	ChrVIII	4015157	4017140	1984	-	Ortholog of A. fumigatus Af293 : Afu1g03000, Neosartorya fischeri NRRL 181 : NFIA_021630, Aspergillus wentii : Aspwe1_0169599 and Aspergillus versicolor : Aspve1_0231328
AN0289	-0.314903	6.67967	0.0340063	0.154576	0	0	0	0	0	0	ChrVIII	4012693	4015209	2517	+	Ortholog(s) have U2-type spliceosomal complex localization
AN0290	-0.192257	5.94876	0.134221	0.368895	474.365	498.33	421.033	479.751	386.232	400.729	ChrVIII	3998557	3999946	1390	-	Ortholog(s) have actin filament binding activity and role in actomyosin contractile ring contraction, barbed-end actin filament capping, cellular protein localization, filamentous growth, mitotic cytokinesis
AN0291	0.0515632	4.62565	0.758515	0.912336	66.2716	47.6545	43.6178	45.4666	38.8587	41.8084	ChrVIII	3997783	3998550	768	+	Has domain(s) with predicted RNA polymerase II transcription cofactor activity, role in regulation of transcription from RNA polymerase II promoter and mediator complex localization
AN0292	-0.230567	6.87267	0.143805	0.383874	73.2475	54.4623	86.024	86.2298	76.5399	51.2744	ChrVIII	3994721	3997636	2916	-	Subunit of the SAGA transcriptional regulatory complex
AN0293	0.092943	6.74249	0.643247	0.855255	102.314	61.2701	107.227	81.5264	95.3805	100.971	ChrVIII	3992842	3994589	1748	+	Ortholog(s) have carboxylic ester hydrolase activity, structural constituent of ribosome activity, role in cellular protein modification process and cytosol, mitochondrial small ribosomal subunit, nucleus localization
AN0294	0.303994	6.53144	0.116431	0.338141	96.5007	142.964	111.468	101.908	118.931	171.178	ChrVIII	3990901	3992717	1817	-	Ortholog(s) have cytoplasm localization
AN0295	-0.0651528	6.48798	0.638394	0.852227	91.85	47.6545	49.07	103.476	54.1667	70.2065	ChrVIII	3988333	3990916	2584	+	Ortholog(s) have role in ER-associated misfolded protein catabolic process and cytoplasm-associated proteasomal ubiquitin-dependent protein catabolic process, more
AN0296	-0.100662	5.36221	0.545894	0.801503	45.3437	57.1855	63.0035	81.5264	44.7464	55.2186	ChrVIII	3987236	3988181	946	-	Ortholog of A. niger CBS 513.88 : An14g03590, Neosartorya fischeri NRRL 181 : NFIA_096570, Aspergillus wentii : Aspwe1_0046795 and Aspergillus versicolor : Aspve1_0035695
AN0297	0.118258	6.71831	0.618614	0.842257	1942.8	1198.17	1282.48	2011.51	1251.72	1519.3	ChrVIII	3986135	3987329	1195	+	Putative protoplast secreted protein 2
AN0298	0.287238	7.41423	0.18197	0.446265	690.619	778.811	679.711	757.255	721.83	623.971	ChrVIII	3983922	3985536	1615	+	Ortholog(s) have RNA binding activity, role in mRNA cleavage, mRNA polyadenylation, response to drug and cytosol, mRNA cleavage and polyadenylation specificity factor complex localization
AN0299	-0.180658	6.56686	0.180562	0.443722	512.733	605.893	577.936	515.811	539.312	562.441	ChrVIII	3980904	3982374	1471	-	Putative chitinase
AN0300	0.105025	6.8678	0.528555	0.788216	559.239	609.978	498.576	490.726	419.203	542.72	ChrVIII	3978844	3980558	1715	+	Putative asparaginase with a predicted role in asparagine metabolism
AN0301	-0.215963	6.42693	0.102096	0.31147	585.98	691.672	560.368	515.811	677.084	590.839	ChrVIII	3976611	3978731	2121	+	Ortholog of A. fumigatus Af293 : Afu1g02770, A. niger CBS 513.88 : An01g05370, A. oryzae RIB40 : AO090005000817, Aspergillus wentii : Aspwe1_0169626 and Aspergillus sydowii : Aspsy1_0144698
AN0302	-0.153349	7.37816	0.339633	0.635875	670.854	1062.02	963.833	835.645	1096.29	1094.12	ChrVIII	3972009	3974902	2894	+	Ortholog of A. fumigatus Af293 : Afu1g02760, A. niger CBS 513.88 : An01g05390, A. oryzae RIB40 : AO090005000820, Aspergillus wentii : Aspwe1_0025599 and Aspergillus sydowii : Aspsy1_0146024
AN0303	0.165542	6.53779	0.23479	0.517506	8.13861	6.80779	15.1451	14.1103	10.5978	8.67721	ChrVIII	3969060	3970807	1748	+	Ortholog(s) have mitochondrial outer membrane localization
AN0304	0.0763587	6.91482	0.657115	0.862514	25.5785	16.3387	12.1161	43.8988	23.5508	30.7647	ChrVIII	3966799	3968515	1717	-	Ortholog(s) have role in cellular response to DNA damage stimulus, protein sumoylation, response to UV-B, response to UV-C and nuclear envelope localization
AN0305	-0.340051	6.71988	0.029757	0.141925	74.4102	100.755	83.6008	56.4413	90.6704	112.804	ChrVIII	3962932	3966310	3379	+	Ortholog(s) have snoRNA binding activity
AN0306	-0.0274532	6.08894	0.850817	0.954461	59.2956	54.4623	62.3977	59.577	48.279	62.3182	ChrVIII	3961325	3962760	1436	-	Ortholog(s) have role in Arp2/3 complex-mediated actin nucleation and Arp2/3 protein complex, actin cortical patch, cell division site, cell tip, cytosol, nucleus localization
AN0307	-0.0232913	5.06682	0.918936	0.984079	387.165	415.275	396.195	399.793	361.504	353.399	ChrVIII	3958029	3959324	1296	-	Putative F-box protein
AN0309	-0.0678762	5.0191	0.772983	0.919557	61.6209	61.2701	64.8209	50.1701	68.2972	62.3182	ChrVIII	3951661	3952417	757	+	Ortholog(s) have role in cellular response to cadmium ion, detoxification of cadmium ion
AN0310	-0.0292276	6.09359	0.843869	0.951264	45.3437	89.8629	83.6008	51.7379	61.232	74.1507	ChrVIII	3949556	3951547	1992	-	Ortholog(s) have cytosol, nucleolus localization
AN0311	-0.414917	6.82211	0.00593394	0.0455231	1359.15	1594.38	1304.29	981.452	1221.11	1131.98	ChrVIII	3946230	3948117	1888	-	Ortholog of A. fumigatus Af293 : Afu1g02600, A. niger CBS 513.88 : An01g05600, A. oryzae RIB40 : AO090005000834, Aspergillus wentii : Aspwe1_0169640 and Aspergillus sydowii : Aspsy1_0027873
AN0312	-0.309419	6.75735	0.0695612	0.243657	380.189	653.548	547.646	335.512	341.486	378.642	ChrVIII	3943599	3946051	2453	-	Ortholog(s) have RNA polymerase I CORE element sequence-specific DNA binding transcription factor activity, role in transcription from RNA polymerase I promoter and cytosol, nucleus localization
AN0313	-0.448078	7.55546	0.0917439	0.290905	37.2051	24.5081	24.2321	18.8138	21.1957	17.3544	ChrVIII	3942059	3943458	1400	+	Has domain(s) with predicted hydrolase activity and role in metabolic process
AN0314	0.134149	7.72399	0.468267	0.746014	38.3677	27.2312	25.4437	42.331	20.0181	41.8084	ChrVIII	3938073	3941526	3454	-	Putative aspartyl-tRNA synthetase with a predicted role in tRNA aminoacylation
AN0315	-0.31578	5.8247	0.0256436	0.128639	10.4639	9.53091	4.84642	6.27126	18.8406	7.09954	ChrVIII	3936895	3938135	1241	+	Ortholog of A. fumigatus Af293 : Afu1g02560, A. niger CBS 513.88 : An01g05640, Aspergillus wentii : Aspwe1_0025616, Aspergillus sydowii : Aspsy1_0145521 and Aspergillus terreus NIH2624 : ATET_04837
AN0316	-0.36705	7.27729	0.0801675	0.266097	6.97595	17.7003	15.1451	9.40689	7.06523	17.3544	ChrVIII	3934402	3936367	1966	-	Alpha-tubulin, forms a heterodimer with beta-tubulin that promotes microtubule assembly
AN0317	0.0613361	7.54885	0.698566	0.883333	581.329	762.473	688.192	598.905	621.74	671.301	ChrVIII	3929124	3934062	4939	-	Ortholog(s) have ubiquitin binding activity, role in endocytosis, endoplasmic reticulum unfolded protein response and actin cortical patch, cellular bud neck, cellular bud tip, mating projection tip localization
AN0318	-0.0341387	6.87168	0.829843	0.944923	130.218	115.732	113.891	100.34	65.9421	82.0391	ChrVIII	3925456	3929102	3647	+	Putative plasma membrane ATPase with a predicted role in energy metabolism
AN0319	-0.13949	6.31118	0.281719	0.574364	118.591	110.286	136.306	111.315	120.109	108.86	ChrVIII	3923012	3925485	2474	-	Ortholog of A. fumigatus Af293 : Afu1g02490, A. niger CBS 513.88 : An01g05680, A. oryzae RIB40 : AO090005000843, Aspergillus wentii : Aspwe1_0049702 and Aspergillus sydowii : Aspsy1_0144752
AN0321	0.0575481	6.84616	0.72357	0.896741	459.25	678.056	539.165	545.6	526.359	616.082	ChrVIII	3901479	3905503	4025	-	Ortholog(s) have cytosol localization
AN0322	-0.132804	4.89868	0.450631	0.733272	326.707	279.119	301.084	282.207	256.703	266.627	ChrVIII	3900289	3901365	1077	-	Has domain(s) with predicted oxidoreductase activity and role in metabolic process
AN0323	0.0534855	5.95828	0.702242	0.885903	655.74	739.326	686.981	697.678	775.997	819.602	ChrVIII	3898880	3900254	1375	+	Ortholog of A. nidulans FGSC A4 : AN2370, AN10160, A. fumigatus Af293 : Afu1g02440, Afu4g02760, A. niger CBS 513.88 : An01g05750, An12g09350, An13g03290 and A. oryzae RIB40 : AO090020000719, AO090005000852
AN0324	-0.0303717	6.34264	0.815246	0.936885	1069.65	906.798	754.225	1008.11	794.838	875.61	ChrVIII	3894152	3895906	1755	-	Ortholog of A. oryzae RIB40 : AO090701000442, Aspergillus wentii : Aspwe1_0176341, Aspergillus versicolor : Aspve1_0048578, Aspve1_0052669 and Aspergillus niger ATCC 1015 : 52903-mRNA
AN0325	0.0891999	5.68333	0.572614	0.817878	352.286	492.884	469.497	489.158	438.044	488.29	ChrVIII	3892098	3894038	1941	-	Ortholog(s) have mitochondrion localization
AN0326	-0.0508165	6.07696	0.70711	0.888247	63.9462	51.7392	67.2441	78.3908	58.8769	40.2307	ChrVIII	3890121	3892711	2591	+	Ortholog of A. fumigatus Af293 : Afu1g02400, A. niger CBS 513.88 : An01g05790, A. oryzae RIB40 : AO090005000857, Aspergillus wentii : Aspwe1_0025630 and Aspergillus terreus NIH2624 : ATET_04850
AN0327	-0.121506	6.11008	0.403814	0.694257	69.7595	55.8239	65.4267	45.4666	47.1015	55.2186	ChrVIII	3888097	3889911	1815	-	Ortholog(s) have ATP-dependent 3'-5' DNA helicase activity, ATP-dependent 5'-3' DNA helicase activity and role in box C/D snoRNP assembly, histone exchange, rRNA processing, regulation of transcription from RNA polymerase II promoter
AN0328	-0.273326	5.85257	0.0439017	0.183068	111.615	99.3938	89.053	90.9333	84.7827	98.6047	ChrVIII	3886667	3888107	1441	+	Ortholog(s) have nucleus localization
AN0329	-0.200688	6.29905	0.183237	0.448555	110.453	80.3319	75.7254	78.3908	63.587	70.2065	ChrVIII	3885007	3886532	1526	-	Ortholog(s) have polyubiquitin binding activity
AN0330	-0.264814	6.53449	0.272762	0.564225	933.615	364.898	430.12	600.473	413.316	452.793	ChrVIII	3882041	3883705	1665	+	NADH:flavin oxidoreductase
AN0331	-0.302342	5.75718	0.078876	0.262944	781.307	407.106	529.472	645.94	369.747	384.953	ChrVIII	3880961	3881727	767	+	Ortholog of A. fumigatus Af293 : Afu1g02380, A. niger CBS 513.88 : An01g05810, Aspergillus wentii : Aspwe1_0049711, Aspergillus sydowii : Aspsy1_0040882 and Aspergillus terreus NIH2624 : ATET_04855
AN0332	-0.0328429	6.90896	0.889206	0.971971	459.25	445.23	474.344	428.014	528.714	486.713	ChrVIII	3878339	3880197	1859	+	Has domain(s) with predicted role in transmembrane transport and integral component of membrane localization
AN0333	-0.176125	6.38539	0.222096	0.501291	361.587	460.207	411.946	315.131	257.881	248.484	ChrVIII	3874070	3876821	2752	-	Has domain(s) with predicted DNA binding, zinc ion binding activity, role in transcription, DNA-templated and nucleus localization
AN0334	-0.566498	7.13904	0.00803313	0.0572254	444.136	307.712	355.606	280.639	199.004	183.01	ChrVIII	3872116	3874109	1994	+	Ortholog of A. fumigatus Af293 : Afu1g02340, A. oryzae RIB40 : AO090005000866, Aspergillus wentii : Aspwe1_0169667 and Aspergillus sydowii : Aspsy1_0145773
AN0335	-0.729295	6.8656	0.000158418	0.00262108	803.397	471.099	487.066	553.439	272.011	278.46	ChrVIII	3870232	3872245	2014	-	Ortholog of A. fumigatus Af293 : Afu1g02330, A. niger CBS 513.88 : An01g05850, A. oryzae RIB40 : AO090005000867, Aspergillus wentii : Aspwe1_0103633 and Aspergillus sydowii : Aspsy1_0633416
AN0336	0.239299	5.11924	0.116963	0.338857	239.508	206.957	265.342	302.588	267.301	269.782	ChrVIII	3867527	3868503	977	-	Ortholog of A. fumigatus Af293 : Afu1g02310, A. niger CBS 513.88 : An01g05880, Aspergillus wentii : Aspwe1_0736723, Aspergillus sydowii : Aspsy1_1167337 and Aspergillus terreus NIH2624 : ATET_04862
AN0337	0.145707	5.68778	0.303619	0.597031	409.256	382.598	364.088	395.089	502.809	510.378	ChrVIII	3865539	3866981	1443	-	Ortholog of A. fumigatus Af293 : Afu1g07195, A. niger CBS 513.88 : An07g09780, A. oryzae RIB40 : AO090012000973, Aspergillus wentii : Aspwe1_0028307 and Aspergillus sydowii : Aspsy1_0047732
AN0338	0.0983336	5.97527	0.462749	0.741596	308.105	269.589	268.977	296.317	276.721	306.069	ChrVIII	3861520	3863875	2356	+	Putative cytochrome P450
AN0339	-0.284705	7.04181	0.105813	0.31898	111.615	102.117	84.2066	78.3908	77.7175	67.84	ChrVIII	3857074	3860243	3170	+	Ortholog of A. fumigatus Af293 : Afu1g02280, A. niger CBS 513.88 : An01g05970, A. oryzae RIB40 : AO090005000872, Aspergillus wentii : Aspwe1_0049720 and Aspergillus sydowii : Aspsy1_0040896
AN0340	-0.289984	6.97519	0.0680313	0.241111	75.5728	47.6545	59.9745	73.6873	44.7464	51.2744	ChrVIII	3853825	3856821	2997	-	Ortholog of A. fumigatus Af293 : Afu1g02270/abp2, A. niger CBS 513.88 : An01g05990, Aspergillus wentii : Aspwe1_0181210, Aspergillus sydowii : Aspsy1_0145577 and Aspergillus terreus NIH2624 : ATET_04867
AN0341	-0.00532786	4.90408	1	1	297.641	220.572	289.574	318.266	290.852	280.037	ChrVIII	3852964	3853646	683	+	Ortholog of A. nidulans FGSC A4 : AN2152, A. fumigatus Af293 : Afu1g02260, Afu2g15990, A. niger CBS 513.88 : An01g06000 and Aspergillus wentii : Aspwe1_0025648, Aspwe1_0026895
AN0342	-0.127075	5.08841	0.419286	0.708968	289.502	201.511	225.965	243.011	200.181	188.532	ChrVIII	3851577	3852394	818	+	Protein of unknown function
AN0343	-0.134769	4.37036	0.592571	0.829446	182.537	181.087	227.782	170.892	173.098	161.712	ChrVIII	3850113	3850952	840	+	Ortholog of A. fumigatus Af293 : Afu1g02250, A. niger CBS 513.88 : An01g06020, Aspergillus wentii : Aspwe1_0066622, Aspergillus sydowii : Aspsy1_0129159 and Aspergillus terreus NIH2624 : ATET_04870
AN0346	0.319948	5.97597	0.0473209	0.192192	294.153	409.829	342.885	471.912	408.606	502.49	ChrVIII	3839769	3841178	1410	+	Ortholog(s) have cytosol, nucleus, plasma membrane localization
AN0347	0.380634	6.24329	0.0114059	0.0736969	122.079	141.602	85.4182	94.0689	84.7827	104.915	ChrVIII	3837780	3839437	1658	+	Putative GTPase with a predicted role in intra-Golgi transport
AN0348	0.0701034	7.16052	0.665986	0.867443	67.4342	62.6317	87.2356	112.883	93.0255	108.071	ChrVIII	3833829	3837634	3806	-	Ortholog of A. fumigatus Af293 : Afu1g02180, A. niger CBS 513.88 : An01g06070, A. oryzae RIB40 : AO090005000881, Aspergillus wentii : Aspwe1_0169690 and Aspergillus sydowii : Aspsy1_0143278
AN0349	0.133958	6.09228	0.327133	0.623307	248.809	238.273	214.454	232.037	209.602	205.887	ChrVIII	3831278	3833674	2397	+	Ortholog(s) have role in protein refolding and mitochondrial matrix localization
AN0350	-0.29732	5.31625	0.0713109	0.247691	133.706	72.1626	129.036	126.993	84.7827	98.6047	ChrVIII	3830040	3830753	714	+	Ortholog of A. niger CBS 513.88 : An01g06100, Neosartorya fischeri NRRL 181 : NFIA_022490, Aspergillus wentii : Aspwe1_0025662 and Aspergillus versicolor : Aspve1_0067306
AN0351	-0.161088	6.74757	0.339005	0.635389	0	0	0	0	0	0	ChrVIII	3827857	3829909	2053	-	Putative NAD+ dependent glycerol-3-phosphate dehydrogenase with a predicted role in glycerol metabolism
AN0353	-0.280075	7.1577	0.204282	0.477915	1298.69	875.482	929.908	852.891	838.407	840.112	ChrVIII	3815567	3818274	2708	-	Putative F-box protein
AN0354	-0.685897	7.25503	0.00353134	0.0309993	1301.02	1158.69	1148.6	957.935	1038.59	945.027	ChrVIII	3813556	3815253	1698	+	Putative 3-deoxy-D-arabino-heptulosonate 7-phosphate synthase with a predicted role in aromatic amino acid family biosynthesis
AN0355	-0.0651023	7.47758	0.682996	0.875835	244.158	235.55	238.081	326.106	253.171	260.316	ChrVIII	3810322	3813391	3070	+	Protein of unknown function
AN0356	0.322972	6.66968	0.0284605	0.137899	876.645	811.489	815.411	923.443	892.573	967.904	ChrVIII	3806963	3808490	1528	-	Ortholog of A. fumigatus Af293 : Afu1g02080, A. niger CBS 513.88 : An01g06170, A. oryzae RIB40 : AO090005000887, Aspergillus wentii : Aspwe1_0098094 and Aspergillus sydowii : Aspsy1_0085975
AN0357	-0.381265	6.6326	0.00905265	0.0620663	129.055	167.472	132.671	101.908	85.9602	78.0949	ChrVIII	3805449	3807236	1788	+	Putative ubiquinol-cytochrome-c reductase subunit with a predicted role in energy metabolism
AN0359	-0.00320852	7.11252	0.984665	1	8.13861	21.7849	19.3857	6.27126	10.5978	14.1991	ChrVIII	3797378	3800167	2790	+	Putative eIF3b subunit of translation initiation factor 3 (eIF3)
AN0360	0.277751	6.38962	0.0944264	0.295487	5.81329	9.53091	11.5103	1.56782	4.71015	9.46605	ChrVIII	3795001	3796837	1837	-	Ortholog(s) have cytoplasm, nucleolus localization
AN0362	0.189227	6.22467	0.192716	0.461511	777.819	782.896	753.013	849.756	1056.25	917.418	ChrVIII	3788634	3789573	940	+	Ortholog of A. fumigatus Af293 : Afu6g00430, Afu6g03560, A. niger CBS 513.88 : An10g01040, An01g06280, A. oryzae RIB40 : AO090005000897 and Aspergillus wentii : Aspwe1_0035953, Aspwe1_0058160
AN0363	0.210076	7.19162	0.212477	0.488389	919.663	1402.41	1398.8	964.206	1609.69	1564.26	ChrVIII	3785646	3788006	2361	+	Component of the velvet complex composed of VelB, VeA, and LaeA that coordinates development and secondary metabolism in response to light
AN0364	0.272957	7.05956	0.23841	0.521509	540.636	736.603	634.882	507.972	1122.19	885.865	ChrVIII	3779932	3781886	1955	-	Has domain(s) with predicted sequence-specific DNA binding RNA polymerase II transcription factor activity, zinc ion binding activity, role in regulation of transcription, DNA-templated and nucleus localization
AN0365	-0.481775	6.44086	0.00106142	0.0122536	1553.31	1264.89	1115.89	976.749	781.885	912.685	ChrVIII	3778324	3779137	814	+	Ortholog of A. fumigatus Af293 : Afu1g01950, A. niger CBS 513.88 : An01g06340, A. oryzae RIB40 : AO090005000900, Aspergillus wentii : Aspwe1_0049744 and Aspergillus sydowii : Aspsy1_0040934
AN0366	-0.482148	5.64831	0.000904467	0.0107055	508.082	468.376	550.675	453.099	405.073	394.419	ChrVIII	3775682	3776546	865	+	Has domain(s) with predicted integral component of membrane localization
AN0367	-0.256717	6.54141	0.0600492	0.222724	826.65	865.951	792.996	735.305	770.11	762.017	ChrVIII	3773274	3774919	1646	+	Putative integral membrane protein
AN0368	-0.0948302	7.29605	0.572227	0.817649	762.704	575.939	653.056	735.305	741.849	710.743	ChrVIII	3767423	3770984	3562	-	Has domain(s) with predicted RNA binding, RNA-DNA hybrid ribonuclease activity, RNA-directed DNA polymerase activity, nucleic acid binding activity and role in RNA-dependent DNA replication
AN0369	-0.0571873	8.40174	0.74978	0.908423	3089.18	2124.03	2104.56	2113.41	2000.64	1995.76	ChrVIII	3765185	3767021	1837	-	Has domain(s) with predicted aminopeptidase activity, metalloexopeptidase activity and role in cellular process, proteolysis
AN0370	0.236557	5.88339	0.0767312	0.259001	635.974	575.939	527.654	634.965	645.291	569.541	ChrVIII	3763705	3764921	1217	-	Has domain(s) with predicted catalytic activity and role in metabolic process
AN0372	0.812458	6.51293	3.84e-07	1.54e-05	91.85	69.4395	78.1486	95.6367	122.464	89.9275	ChrVIII	3758700	3760049	1350	+	Ortholog(s) have endoplasmic reticulum localization
AN0374	-0.0162656	6.01626	0.924557	0.986642	538.311	325.412	374.992	374.708	381.522	362.076	ChrVIII	3751011	3753093	2083	+	Has domain(s) with predicted role in transmembrane transport and integral component of membrane localization
AN0376	0.06649	8.08613	0.677952	0.874128	542.962	776.088	674.259	660.05	828.986	702.065	ChrVIII	3737908	3743430	5523	+	Has domain(s) with predicted RNA binding, RNA-directed DNA polymerase activity, nucleic acid binding activity and role in RNA-dependent DNA replication
AN0377	-0.13718	5.97598	0.286621	0.579646	34.8798	49.0161	30.2902	29.7885	32.9711	23.6651	ChrVIII	3733029	3735297	2269	+	Has domain(s) with predicted oxidoreductase activity and role in oxidation-reduction process
AN0378	-0.125578	4.98857	0.410448	0.700956	244.158	231.465	222.33	222.63	213.134	207.464	ChrVIII	3732563	3733446	884	-	Ortholog of A. niger CBS 513.88 : An01g06440, A. oryzae RIB40 : AO090005001321, Aspergillus versicolor : Aspve1_0085305, Aspve1_0120457 and Aspergillus niger ATCC 1015 : 36035-mRNA
AN0379	-0.264205	6.66396	0.0736473	0.252709	520.871	501.053	506.451	423.31	487.501	550.609	ChrVIII	3730181	3731773	1593	-	Ortholog of A. fumigatus Af293 : Afu1g01760, A. oryzae RIB40 : AO090005000918, Aspergillus wentii : Aspwe1_0025697 and Aspergillus sydowii : Aspsy1_0115500
AN0380	-0.136249	6.18831	0.30053	0.593443	69.7595	62.6317	81.7834	76.8229	63.587	50.4856	ChrVIII	3728178	3730316	2139	+	Putative peptidyl-prolyl cis-trans isomerase (PPIase)
AN0381	-0.0170616	6.0758	0.904513	0.978624	77.8981	61.2701	73.908	68.9839	52.9892	69.4177	ChrVIII	3726011	3728064	2054	-	Ortholog(s) have unfolded protein binding activity, role in protein folding and chaperonin-containing T-complex, nucleus localization
AN0382	0.061496	6.1649	0.633978	0.84996	276.713	279.119	247.773	310.427	329.711	298.969	ChrVIII	3724367	3726192	1826	+	Has domain(s) with predicted role in transmembrane transport and integral component of membrane localization
AN0383	-0.0801689	5.35817	0.588532	0.826973	165.098	106.202	141.152	156.782	149.547	146.724	ChrVIII	3722103	3723173	1071	-	Putative endo-mannanase GH76 family protein
AN0384	-0.13383	7.24414	0.400589	0.690962	634.812	657.633	645.18	534.625	513.406	508.8	ChrVIII	3717722	3721577	3856	-	Ortholog of A. nidulans FGSC A4 : AN5649, AN1674, AN1268, AN7262, A. fumigatus Af293 : Afu1g01700, Afu2g17000, Afu4g08730, Afu4g13630, Afu1g10012 and A. niger CBS 513.88 : An01g09380, An01g06520, An04g09080, An04g03600
AN0385	-0.215315	5.58265	0.124667	0.353006	418.557	445.23	471.921	428.014	434.511	461.47	ChrVIII	3716449	3717860	1412	+	Putative branched chain amino acid aminotransferase with a predicted role in branched chain amino acid biosynthesis
AN0386	0.0889746	6.43933	0.506161	0.77189	158.122	130.71	123.584	109.747	82.4276	112.804	ChrVIII	3714474	3716272	1799	+	Ortholog of A. nidulans FGSC A4 : AN6727, AN5371, A. fumigatus Af293 : Afu1g01610, Afu4g01060, Afu6g03180, Afu7g05880 and A. niger CBS 513.88 : An04g08650, An07g02000
AN0387	-0.279503	6.35315	0.0409588	0.175345	117.429	95.3091	106.621	92.5011	93.0255	77.3061	ChrVIII	3712566	3714356	1791	-	Cryptochrome, nuclearly-localized protein that senses UVA and blue light and represses sexual development by regulating other regulators such as VeA, NsdD, and RosA
AN0388	-0.0381765	7.02572	0.841983	0.950628	342.984	441.145	380.444	354.326	425.091	417.295	ChrVIII	3709186	3711903	2718	-	Ortholog(s) have transcription regulatory region DNA binding activity
AN0389	-0.0281084	6.36518	0.848017	0.952934	1027.79	770.642	716.059	838.781	783.062	715.476	ChrVIII	3707188	3708339	1152	-	Ortholog of A. fumigatus Af293 : Afu1g01570, A. niger CBS 513.88 : An04g08610, Neosartorya fischeri NRRL 181 : NFIA_023080, Aspergillus wentii : Aspwe1_0169743 and Aspergillus versicolor : Aspve1_0119805
AN0390	0.181996	5.66301	0.1897	0.458026	608.071	588.193	567.637	649.075	594.656	563.23	ChrVIII	3705108	3706244	1137	-	Ortholog of A. fumigatus Af293 : Afu2g15450, A. niger CBS 513.88 : An07g02450, Neosartorya fischeri NRRL 181 : NFIA_090690, Aspergillus wentii : Aspwe1_0669328 and Aspergillus versicolor : Aspve1_0122514
AN0391	0.171591	7.78609	0.299319	0.592702	342.984	290.012	358.03	351.191	410.961	404.674	ChrVIII	3698353	3704591	6239	-	Ortholog of A. nidulans FGSC A4 : AN7222, A. fumigatus Af293 : Afu1g01490, Afu2g01760, A. niger CBS 513.88 : An03g06670, An15g07300 and A. oryzae RIB40 : AO090010000045/aoiD, AO090102000259
AN0392	0.326105	5.93507	0.0122227	0.0771239	483.666	476.545	472.526	564.413	640.58	638.17	ChrVIII	3696552	3698115	1564	-	Ortholog of A. fumigatus Af293 : Afu1g01540, A. oryzae RIB40 : AO090102000263, Neosartorya fischeri NRRL 181 : NFIA_023120, Aspergillus wentii : Aspwe1_0169751 and Aspergillus versicolor : Aspve1_0157964
AN0393	0.771829	7.16314	6.75e-07	2.55e-05	766.192	942.198	843.278	1161.75	1244.66	1208.5	ChrVIII	3694471	3696794	2324	+	Putative endo-mannanase GH76 family protein
AN0394	0.300868	5.50946	0.0619131	0.227282	247.646	174.279	219.301	417.039	356.794	336.834	ChrVIII	3690132	3691904	1773	-	Ortholog(s) have role in positive regulation of apoptotic process, response to singlet oxygen and mitochondrion, nucleus localization
AN0395	0.393423	5.58011	0.0173536	0.0985031	455.762	411.191	409.523	564.413	673.551	481.191	ChrVIII	3688717	3689870	1154	+	Putative inorganic diphosphatase with a predicted role in energy metabolism
AN0396	0.0906563	5.47949	0.550929	0.803148	43.0184	28.5927	33.925	28.2207	34.1486	22.8763	ChrVIII	3686385	3687619	1235	+	Has domain(s) with predicted protein dimerization activity
AN0397	-0.129488	4.41436	0.580261	0.822951	27.9038	14.9771	27.2611	37.6276	23.5508	16.5656	ChrVIII	3685312	3685745	434	-	Protein of unknown function
AN0398	0.129128	6.49805	0.511768	0.776592	369.725	328.136	316.229	391.954	370.924	316.324	ChrVIII	3681647	3683616	1970	+	Has domain(s) with predicted catalytic activity and role in metabolic process
AN0399	-0.586527	6.84945	0.000155208	0.0025799	496.455	419.36	417.398	322.97	350.906	288.715	ChrVIII	3677203	3679906	2704	-	High-affinity nitrate transporter
AN0400	-0.122184	4.45654	0.521017	0.783234	218.58	198.788	233.84	191.273	150.725	175.122	ChrVIII	3676241	3676800	560	-	Ortholog of A. fumigatus Af293 : Afu4g09610, A. niger CBS 513.88 : An04g07500, A. oryzae RIB40 : AO090003001281, Neosartorya fischeri NRRL 181 : NFIA_106400 and Aspergillus wentii : Aspwe1_0022929
AN0401	0.480695	6.62246	0.00163349	0.0172662	489.479	355.367	368.934	674.161	548.732	574.274	ChrVIII	3674313	3675774	1462	-	Ortholog of A. fumigatus Af293 : Afu2g02490, Aspergillus flavus NRRL 3357 : AFL2T_08730, Aspergillus versicolor : Aspve1_0035846 and Aspergillus fumigatus A1163 : AFUB_019590
AN0402	0.396889	5.39027	0.0173071	0.0983717	432.509	366.259	352.577	503.269	483.968	443.327	ChrVIII	3673029	3674157	1129	-	Ortholog of Aspergillus versicolor : Aspve1_0048646 and Aspergillus sydowii : Aspsy1_0055229
AN0403	0.642051	6.24984	0.0107091	0.0703852	424.37	183.81	230.811	873.273	521.649	382.586	ChrVIII	3669007	3670875	1869	-	Ortholog(s) have cytoplasm localization
AN0404	-0.120546	6.87634	0.477521	0.752836	502.269	396.213	467.074	507.972	531.069	373.909	ChrVIII	3664204	3668404	4201	-	Has domain(s) with predicted ATP binding, ATPase activity, ATPase activity, coupled to transmembrane movement of substances, nucleoside-triphosphatase activity, nucleotide binding activity and role in transmembrane transport
AN0405	-0.0766798	5.77324	0.601761	0.833991	639.462	691.672	659.719	603.609	657.066	634.225	ChrVIII	3663540	3664278	739	+	Has domain(s) with predicted ER membrane protein complex localization
AN0406	0.0684153	7.07304	0.663152	0.866027	63.9462	55.8239	67.8499	45.4666	75.3624	54.4298	ChrVIII	3660365	3663405	3041	+	Ortholog of A. fumigatus Af293 : Afu1g04990, A. niger CBS 513.88 : An01g04080, A. oryzae RIB40 : AO090003000834, Aspergillus wentii : Aspwe1_0104266 and Aspergillus sydowii : Aspsy1_0639570
AN0407	-0.143126	7.05043	0.354232	0.650099	77.8981	72.1626	75.1196	108.179	77.7175	89.1386	ChrVIII	3655979	3660173	4195	-	Ortholog(s) have chromatin insulator sequence binding, core RNA polymerase III binding transcription factor activity and role in transcription initiation from RNA polymerase III promoter
AN0408	-0.23972	7.10778	0.146455	0.38892	1011.51	895.905	862.058	768.229	903.171	879.554	ChrVIII	3653368	3655917	2550	+	Ortholog(s) have triglyceride lipase activity, role in triglyceride mobilization and cytoplasm localization
AN0409	0.0790568	7.85726	0.627341	0.845407	1182.42	1319.35	1182.53	1418.87	1314.13	1351.28	ChrVIII	3645284	3648618	3335	-	Ortholog(s) have cytosol, fungal-type vacuole membrane, nucleus localization
AN0410	0.22159	8.1719	0.183281	0.448562	917.338	1240.38	1067.42	1084.93	1274.1	1160.38	ChrVIII	3641111	3644287	3177	-	Essential protein phosphatase required for the completion of anaphase
AN0411	-0.100748	6.72798	0.490788	0.76172	858.042	872.759	912.339	915.604	861.957	889.02	ChrVIII	3637814	3639560	1747	+	Putative GTPase with a predicted role in ER to Golgi transport
AN0412	0.331465	8.4686	0.0379211	0.166306	2252.07	2403.15	2071.85	2119.69	2078.35	2517.97	ChrVIII	3634617	3637647	3031	+	Protein of unknown function
AN0413	-0.254544	7.42021	0.136383	0.372743	1004.54	921.775	977.766	1274.63	1119.84	1427.01	ChrVIII	3629713	3631126	1414	+	Protein of unknown function
AN0414	-0.0796434	6.86842	0.606053	0.83627	175.561	217.849	205.367	153.646	175.453	160.134	ChrVIII	3622340	3625471	3132	+	Ortholog of A. fumigatus Af293 : Afu1g04920/sha1, A. niger CBS 513.88 : An01g03970, A. oryzae RIB40 : AO090003000844, Aspergillus wentii : Aspwe1_0037503 and Aspergillus sydowii : Aspsy1_0055258
AN0416	0.22615	7.55769	0.176106	0.436859	1189.4	1399.68	1400.01	1483.15	1700.36	1772.52	ChrVIII	3612539	3614758	2220	-	Ortholog(s) have Golgi apparatus localization
AN0417	-0.375888	6.14483	0.0365	0.162054	485.991	750.219	605.197	512.676	632.338	474.88	ChrVIII	3610892	3612266	1375	-	Putative protein translocation complex subunit
AN0418	-0.577908	6.8842	0.00015064	0.0025208	880.133	899.99	796.025	523.65	640.58	604.25	ChrVIII	3607094	3609785	2692	-	Putative high-affinity urea/H+ symporter
AN0419	0.882501	6.0906	7.55e-10	5.65e-08	306.942	363.536	307.748	540.896	645.291	653.946	ChrVIII	3606056	3607064	1009	+	Transcript induced in response to calcium dichloride in a CrzA-dependent manner
AN0420	0.243183	5.54286	0.124161	0.352489	105.802	145.687	167.202	67.4161	115.399	89.9275	ChrVIII	3604799	3605709	911	+	Cytoplasmic dynein light chain, LC8, component of the microtubule motor protein involved in nuclear migration
AN0421	-0.549389	7.03808	0.00244011	0.0234246	0	0	0	0	0	0	ChrVIII	3601505	3604657	3153	-	Ortholog(s) have rRNA primary transcript binding activity
AN0422	0.039386	6.4692	0.770657	0.919016	437.16	540.539	558.55	410.768	390.942	359.71	ChrVIII	3598380	3600943	2564	-	TEA/ATTS domain transcriptional activator involved in regulation of conidiation
AN0423	-0.0831639	6.08986	0.526416	0.787613	435.997	556.877	521.596	486.023	463.95	509.589	ChrVIII	3596566	3597854	1289	-	Putative D-xylose reductase with a predicted role in carbohydrate metabolism
AN0424	-0.264268	5.86197	0.0729948	0.251271	387.165	412.552	428.909	321.402	340.308	366.021	ChrVIII	3595028	3596423	1396	-	Ortholog of A. fumigatus Af293 : Afu1g04810, A. niger CBS 513.88 : An01g03730, Aspergillus wentii : Aspwe1_0169505 and Aspergillus sydowii : Aspsy1_0641478
AN0427	0.0531613	6.46804	0.765932	0.91665	652.252	821.02	693.644	558.142	627.627	552.975	ChrVIII	3581959	3583317	1359	+	Ortholog of A. fumigatus Af293 : Afu1g04760, Aspergillus wentii : Aspwe1_0103691, Aspergillus sydowii : Aspsy1_0145360 and Aspergillus carbonarius ITEM 5010 : Acar5010_206077
AN0428	-0.459313	6.52433	0.00132238	0.0143727	27.9038	28.5927	39.983	26.6529	40.0363	30.7647	ChrVIII	3579777	3581786	2010	+	Putative lysyl-tRNA synthetase with a predicted role in tRNA aminoacylation
AN0429	-0.224227	5.54307	0.319703	0.614915	65.1089	57.1855	38.1656	43.8988	30.616	32.3423	ChrVIII	3578574	3579392	819	-	Ortholog(s) have protein transporter activity, unfolded protein binding activity and role in protein import into mitochondrial inner membrane, protein import into mitochondrial outer membrane
AN0430	0.288509	7.20883	0.0705269	0.246447	762.704	1053.85	949.899	832.51	1143.39	1053.1	ChrVIII	3575721	3578620	2900	+	Ortholog of S. cerevisiae : STB6, A. fumigatus Af293 : Afu1g04480, A. niger CBS 513.88 : An01g03630, A. oryzae RIB40 : AO090003000868 and Aspergillus wentii : Aspwe1_0103827
AN0432	-0.0911268	6.62496	0.618583	0.842257	831.301	746.134	1025.02	697.678	995.019	1095.7	ChrVIII	3566599	3567967	1369	+	Ortholog(s) have cytochrome-b5 reductase activity, acting on NAD(P)H activity and role in cellular response to oxidative stress, ergosterol biosynthetic process
AN0433	-0.803573	7.03939	0.0152272	0.0890884	48.8317	65.3548	53.3107	56.4413	41.2138	38.653	ChrVIII	3564016	3565432	1417	+	Ortholog(s) have cell surface, cytosol, nucleolus localization
AN0434	-0.445328	6.25262	0.000809604	0.00986453	94.1754	211.042	212.637	86.2298	130.707	127.792	ChrVIII	3561747	3563780	2034	-	Ortholog(s) have cytosol, nucleus localization
AN0435	0.355596	5.31734	0.0133043	0.0810523	301.129	398.937	345.308	335.512	390.942	386.53	ChrVIII	3560337	3561723	1387	+	Ortholog of A. nidulans FGSC A4 : AN10356, A. fumigatus Af293 : Afu1g04510, Afu3g13080, A. niger CBS 513.88 : An01g03600 and A. oryzae RIB40 : AO090003000870, AO090012000821
AN0436	-0.217249	6.68155	0.13018	0.361757	783.632	853.697	829.95	631.83	801.903	715.476	ChrVIII	3557709	3559744	2036	+	Ortholog(s) have cytosol, nucleus localization
AN0437	-0.00651612	7.30668	0.966188	1	270.899	310.435	249.591	253.986	320.29	321.846	ChrVIII	3553030	3556641	3612	+	Has domain(s) with predicted hydrolase activity
AN0438	-0.214523	6.07185	0.141461	0.380671	168.586	208.318	224.753	142.671	197.826	145.935	ChrVIII	3550749	3552035	1287	-	Ortholog of A. fumigatus Af293 : Afu1g04575, A. niger CBS 513.88 : An01g03530, A. oryzae RIB40 : AO090003000883, Aspergillus wentii : Aspwe1_0025463 and Aspergillus terreus NIH2624 : ATET_03750
AN0439	0.0949209	6.18411	0.460118	0.739691	397.629	442.506	403.465	435.853	401.54	407.829	ChrVIII	3548436	3550585	2150	-	Ortholog(s) have cytosol, nucleus localization
AN0440	0.0349721	6.52289	0.803481	0.931601	166.26	137.517	126.613	101.908	130.707	100.182	ChrVIII	3545961	3548487	2527	+	Subunit of the SAGA transcriptional regulatory complex
AN0441	0.046668	5.6691	0.765851	0.91665	80.2235	73.5242	104.804	116.018	74.1849	106.493	ChrVIII	3543449	3545064	1616	-	Has domain(s) with predicted zinc ion binding activity
AN0442	-0.217041	5.01282	0.169756	0.428362	680.155	398.937	381.656	525.218	333.243	348.666	ChrVIII	3542225	3543297	1073	+	Ortholog(s) have nucleolus localization
AN0443	-0.702959	7.05137	0.0110181	0.0718812	2861.3	1710.12	1622.34	1566.25	979.711	1074.4	ChrVIII	3540415	3542056	1642	+	Putative zinc containing alcohol dehydrogenase
AN0444	-0.317895	7.78584	0.0492565	0.197301	699.921	939.475	798.448	746.28	958.516	950.549	ChrVIII	3534405	3538628	4224	+	Putative HECT ubiquitin ligase
AN0445	-0.592189	7.39592	0.0924761	0.292186	516.22	1813.6	1396.38	460.938	858.425	826.702	ChrVIII	3532450	3533869	1420	+	Ortholog(s) have RNA binding, structural constituent of ribosome activity, role in cytoplasmic translation and cytosolic large ribosomal subunit, nucleolus localization
AN0446	-0.0716984	7.3231	0.654281	0.861109	40.6931	50.3777	54.5223	20.3816	57.6993	61.5293	ChrVIII	3528029	3532234	4206	+	Ortholog of A. fumigatus Af293 : Afu1g04670, A. niger CBS 513.88 : An01g03450, A. oryzae RIB40 : AO090003000896, Aspergillus wentii : Aspwe1_0105170 and Aspergillus sydowii : Aspsy1_0144835
AN0447	0.332266	6.29457	0.0273117	0.133776	608.071	649.463	571.272	526.786	685.327	719.42	ChrVIII	3522967	3524247	1281	+	Ortholog(s) have mitochondrion localization
AN0448	0.0957811	6.22777	0.619234	0.842461	508.082	791.065	540.376	471.912	538.135	541.931	ChrVIII	3520151	3521300	1150	-	Ortholog of A. fumigatus Af293 : Afu1g04690, A. niger CBS 513.88 : An01g03390, A. oryzae RIB40 : AO090003000900, Aspergillus wentii : Aspwe1_0037393 and Aspergillus sydowii : Aspsy1_0055292
AN0449	-0.151017	7.37454	0.340668	0.636455	556.914	822.381	693.644	689.839	912.592	807.77	ChrVIII	3515353	3519350	3998	-	Has domain(s) with predicted GTP binding, GTPase activity, guanyl-nucleotide exchange factor activity
AN0450	-0.343038	6.4731	0.0137195	0.0830158	196.489	268.227	221.724	185.002	243.75	253.217	ChrVIII	3513048	3515222	2175	+	Ortholog(s) have tRNA binding activity and role in cellular response to cadmium ion, detoxification of cadmium ion, protein urmylation, regulation of cell shape, regulation of translational fidelity, tRNA wobble position uridine thiolation
AN0451	-0.0704416	5.53415	0.663837	0.866104	0	0	0	0	0	0	ChrVIII	3511938	3512944	1007	+	Putative C-8 sterol isomerase with a predicted role in sterol metabolism
AN0452	-0.499603	6.6405	0.000320178	0.00469202	234.857	202.872	222.33	142.671	127.174	135.68	ChrVIII	3509299	3511097	1799	-	Protein with xyloglucan-specific endoglucanase activity, involved in degradation of xyloglucans
AN0453	0.205222	7.46987	0.208289	0.483015	1188.24	1296.2	1143.76	1150.78	1188.14	1329.19	ChrVIII	3505899	3508051	2153	-	Putative G1/S cyclin
AN0454	-0.341598	7.46254	0.0443322	0.184151	802.235	959.899	923.85	826.239	1204.62	1180.89	ChrVIII	3503739	3505768	2030	-	Ortholog of A. fumigatus Af293 : Afu1g04440, A. niger CBS 513.88 : An01g03310, A. oryzae RIB40 : AO090003000907, Aspergillus wentii : Aspwe1_0150842 and Aspergillus sydowii : Aspsy1_0086117
AN0456	-0.0324608	5.91284	0.833859	0.946915	147.658	166.11	147.21	131.696	157.79	163.289	ChrVIII	3497066	3498204	1139	+	Ortholog of Aspergillus versicolor : Aspve1_0078338 and Aspergillus sydowii : Aspsy1_0196121
AN0457	0.0382769	6.20869	0.83984	0.949894	70.9222	72.1626	93.8995	81.5264	76.5399	86.7721	ChrVIII	3495768	3496837	1070	-	Protein of unknown function
AN0458	-0.304962	6.15942	0.0826415	0.271796	62.7836	76.2473	67.8499	42.331	55.3443	55.2186	ChrVIII	3494082	3495866	1785	+	Ortholog of A. fumigatus Af293 : Afu1g04410, A. niger CBS 513.88 : An01g03270, A. oryzae RIB40 : AO090003000909, Aspergillus wentii : Aspwe1_0169404 and Aspergillus sydowii : Aspsy1_0143024
AN0459	0.365154	6.53239	0.0192996	0.105628	24.4158	34.039	36.3482	72.1195	41.2138	37.0754	ChrVIII	3490853	3492940	2088	+	Putative cytochrome P450
AN0460	0.200964	6.41086	0.149522	0.394248	27.9038	42.2083	39.983	59.577	45.924	28.3982	ChrVIII	3488397	3490489	2093	-	Putative F-box protein
AN0461	-0.389097	5.54974	0.0145153	0.0862828	16.2772	24.5081	26.0495	23.5172	18.8406	20.5098	ChrVIII	3486736	3488465	1730	+	Ortholog of A. fumigatus Af293 : Afu1g04370, A. niger CBS 513.88 : An01g03230, A. oryzae RIB40 : AO090003000912, Aspergillus wentii : Aspwe1_0025386 and Aspergillus sydowii : Aspsy1_0055307
AN0462	-0.0204633	7.63307	0.900137	0.977258	16.2772	25.8696	19.3857	18.8138	11.7754	12.6214	ChrVIII	3481183	3486312	5130	-	Predicted exocyst complex component with similarity to Saccharomyces cerevisiae Sec3p
AN0463	0.00645762	8.0709	0.968094	1	792.933	1097.42	881.443	722.763	775.997	715.476	ChrVIII	3473689	3480791	7103	-	Predicted Rac guanine nucleotide exchange factor (Rac GEF)
AN0464	0.205112	6.59083	0.183117	0.448466	435.997	752.942	646.998	578.524	673.551	695.755	ChrVIII	3471921	3473608	1688	+	Has domain(s) with predicted hydrolase activity
AN0465	-0.73937	7.12955	0.0203765	0.109573	415.069	1286.67	1009.27	365.301	567.573	575.063	ChrVIII	3470518	3471872	1355	+	Ortholog of S. cerevisiae RPS8A and RPS8B
AN0466	0.328443	6.03735	0.018192	0.101684	542.962	635.848	576.119	799.586	708.878	764.384	ChrVIII	3468842	3470035	1194	+	Ortholog of A. fumigatus Af293 : Afu1g04315, A. oryzae RIB40 : AO090003000918, Aspergillus wentii : Aspwe1_0037360 and Aspergillus sydowii : Aspsy1_0041113
AN0467	0.826354	7.25983	2.75e-06	8.63e-05	155.796	113.009	145.393	244.579	366.214	362.076	ChrVIII	3467530	3468691	1162	+	Ortholog of A. nidulans FGSC A4 : AN0468, A. fumigatus Af293 : Afu1g01350, Afu1g04310, A. niger CBS 513.88 : An12g10460 and Aspergillus wentii : Aspwe1_0169394
AN0468	0.983496	6.40935	1.86e-10	1.58e-08	353.448	240.996	259.284	484.455	594.656	591.628	ChrVIII	3465654	3466555	902	-	Ortholog of A. nidulans FGSC A4 : AN0467, A. fumigatus Af293 : Afu1g01350, Afu1g04310, A. niger CBS 513.88 : An12g10460 and Aspergillus wentii : Aspwe1_0169394
AN0469	0.274439	7.70382	0.0914847	0.290606	227.881	249.165	308.96	413.903	353.261	347.877	ChrVIII	3461262	3465751	4490	+	Ortholog(s) have role in cellular response to arsenic-containing substance and endoplasmic reticulum, plasma membrane localization
AN0470	-0.0665481	5.98841	0.6205	0.842631	418.557	562.324	433.149	435.853	423.914	422.817	ChrVIII	3456331	3457944	1614	+	Has domain(s) with predicted structural constituent of ribosome activity, role in translation and ribosome localization
AN0471	0.420676	7.4001	0.00761292	0.0548854	846.416	1007.55	1058.34	1119.42	1257.61	1392.3	ChrVIII	3453877	3456084	2208	+	Putative vacuolar H+/Ca2+ exchanger
AN0472	0.409379	7.32115	0.0136355	0.0826494	958.031	1072.91	1065.61	884.248	1519.02	1401.76	ChrVIII	3449718	3453088	3371	+	Putative 1,3-beta-glucosidase with a role in carbon starvation-induced autolytic cell wall degradation
AN0473	0.239492	6.51366	0.0983931	0.303927	680.155	978.96	933.542	664.754	1088.04	945.816	ChrVIII	3445478	3447470	1993	-	Has domain(s) with predicted role in transmembrane transport and integral component of membrane localization
AN0474	0.261386	5.66384	0.0546337	0.209865	438.322	288.65	347.125	457.802	382.7	392.841	ChrVIII	3443735	3445225	1491	-	Has domain(s) with predicted role in nucleoside metabolic process
AN0475	-0.0825348	6.77743	0.611042	0.838946	0	0	0	0	0	0	ChrVIII	3440639	3443832	3194	+	Putative ortholog of S. cerevisiae Utp14p
AN0476	0.0572966	5.51596	0.800113	0.930765	59.2956	73.5242	71.4848	92.5011	60.0544	73.3619	ChrVIII	3439539	3440519	981	-	Ortholog(s) have mitochondrion localization
AN0477	0.0196741	5.34984	0.884816	0.969868	181.375	151.133	149.633	150.51	149.547	168.022	ChrVIII	3437535	3439074	1540	-	Has domain(s) with predicted homogentisate 1,2-dioxygenase activity and role in L-phenylalanine catabolic process, oxidation-reduction process, tyrosine metabolic process
AN0478	0.324345	4.91027	0.0384701	0.168221	316.243	245.081	290.18	349.623	282.609	340.778	ChrVIII	3433858	3434617	760	-	Protein of unknown function
AN0479	0.437566	6.69724	0.00213162	0.0211027	326.707	290.012	329.557	377.843	389.765	352.61	ChrVIII	3430464	3432883	2420	-	Putative beta-glucosidase with a predicted role in polysaccharide degradation
AN0480	0.92739	6.09308	8.26e-07	3.01e-05	230.206	401.66	332.586	512.676	620.562	564.808	ChrVIII	3428062	3429726	1665	+	Protein of unknown function
AN0481	0.261526	7.15836	0.0976501	0.302601	148.82	224.657	211.425	277.503	333.243	249.273	ChrVIII	3422775	3426907	4133	-	Protein of unknown function
AN0482	0.279361	7.32967	0.0773531	0.260203	387.165	403.021	407.705	559.71	799.548	750.973	ChrVIII	3418180	3421987	3808	+	Putative ubiquitin-conjugating enzyme
AN0483	0.281454	4.76104	0.102649	0.312199	495.293	328.136	371.963	493.862	423.914	424.395	ChrVIII	3415816	3416529	714	+	Ortholog of Neosartorya fischeri NRRL 181 : NFIA_058180, Aspergillus versicolor : Aspve1_0158177, Aspergillus clavatus NRRL 1 : ACLA_085420 and Aspergillus zonatus : Aspzo1_0018005
AN0484	-0.00226249	6.02844	0.982419	1	692.945	773.365	701.52	700.813	804.258	739.93	ChrVIII	3414281	3415756	1476	+	Has domain(s) with predicted glycerophosphodiester phosphodiesterase activity, phosphoric diester hydrolase activity and role in glycerol metabolic process, lipid metabolic process
AN0485	0.136327	6.54482	0.433193	0.719979	6.97595	14.9771	7.87544	0	10.5978	13.4102	ChrVIII	3411455	3413458	2004	+	Ortholog of A. nidulans FGSC A4 : AN3709, A. fumigatus Af293 : Afu4g13930, Afu6g12690, A. niger CBS 513.88 : An06g01900, An01g14510 and A. oryzae RIB40 : AO090023000254, AO090003001584
AN0486	0.330298	7.28258	0.0515465	0.203447	10.4639	17.7003	12.7219	10.9747	15.308	21.2986	ChrVIII	3407689	3410922	3234	-	Has domain(s) with predicted DNA binding, nucleic acid binding, zinc ion binding activity, role in transcription, DNA-templated and nucleus localization
AN0487	0.165454	6.40911	0.209224	0.48453	398.792	404.383	390.137	503.269	628.805	571.907	ChrVIII	3404538	3407532	2995	-	Has domain(s) with predicted transferase activity, transferring hexosyl groups activity and role in lipid glycosylation, metabolic process
AN0489	-0.0136903	5.81213	0.950938	0.994036	389.491	288.65	337.432	468.777	435.689	407.829	ChrVIII	3396733	3398344	1612	+	Has domain(s) with predicted role in transmembrane transport and integral component of membrane localization
AN0490	-0.0483471	6.17895	0.724953	0.897636	56.9703	130.71	94.5053	87.7976	71.8298	82.8279	ChrVIII	3392762	3395072	2311	+	Putative CTP synthase with a predicted role in pyrimidine metabolism
AN0492	1.37064	4.94416	2.61e-18	7.2e-16	262.761	266.865	290.785	824.671	820.744	683.922	ChrVIII	3386699	3387274	576	-	Ortholog of Aspergillus versicolor : Aspve1_0078373 and Aspergillus sydowii : Aspsy1_0041144
AN0493	1.0738	5.33157	6e-12	6.8e-10	567.377	469.738	448.9	729.034	924.367	841.69	ChrVIII	3382782	3383500	719	-	PalA-dependent expression independent of pH
AN0494	0.436356	6.53966	0.00704938	0.051428	81.3861	47.6545	46.041	67.4161	36.5037	60.7405	ChrVIII	3378664	3381196	2533	+	Protein with cellulose 1,4-beta-cellobiosidase activity, involved in degradation of glucans
AN0495	-0.219407	5.76391	0.528575	0.788216	269.737	138.879	114.497	263.393	88.3153	98.6047	ChrVIII	3376670	3377809	1140	-	Has domain(s) with predicted amino acid binding, formyltetrahydrofolate deformylase activity, hydroxymethyl-, formyl- and related transferase activity and role in 'de novo' IMP biosynthetic process, biosynthetic process, metabolic process
AN0497	-0.196861	6.07405	0.172559	0.432414	272.062	185.172	201.127	169.324	154.257	172.755	ChrVIII	3369585	3371708	2124	-	Has domain(s) with predicted role in transmembrane transport and integral component of membrane localization
AN0498	0.163696	6.29806	0.320813	0.615364	430.184	595.001	602.774	633.397	546.377	877.976	ChrVIII	3365323	3367105	1783	+	Has domain(s) with predicted role in transmembrane transport and integral component of membrane localization
AN0499	0.26815	4.77674	0.0915952	0.290767	374.376	313.158	325.316	402.928	388.587	431.494	ChrVIII	3362420	3363152	733	-	Has domain(s) with predicted chitin binding activity, role in chitin metabolic process and extracellular region localization
AN0500	0.139059	5.79105	0.314211	0.608699	384.84	375.79	445.871	429.581	398.008	432.283	ChrVIII	3359550	3361359	1810	+	Ortholog of Aspergillus versicolor : Aspve1_0078379 and Aspergillus sydowii : Aspsy1_0145253
AN0501	-0.0165299	5.9982	0.927746	0.987299	390.653	334.943	387.108	368.437	334.421	343.144	ChrVIII	3355476	3357228	1753	-	Has domain(s) with predicted transmembrane transporter activity, role in transmembrane transport and integral component of membrane localization
AN0502	0.0737361	6.71645	0.613122	0.840016	233.694	366.259	338.038	338.648	367.392	437.016	ChrVIII	3352395	3355357	2963	+	Putative ortholog of S. cerevisiae Tyw1p with a predicted role in wybutosine biosynthesis
AN0504	0.220043	6.7796	0.243157	0.527403	75.5728	100.755	90.8705	97.2045	87.1378	84.4056	ChrVIII	3347036	3348730	1695	+	Protein phosphatase
AN0505	0.0263001	6.66662	0.885661	0.970443	72.0848	104.84	92.0821	101.908	142.482	164.867	ChrVIII	3344849	3346945	2097	-	Has domain(s) with predicted nucleic acid binding, nucleotide binding activity
AN0506	-0.12813	6.46136	0.596326	0.831706	494.13	578.662	577.936	481.319	661.776	573.485	ChrVIII	3343712	3344820	1109	-	Protein of unknown function
AN0507	0.11006	6.90659	0.503032	0.770316	386.003	770.642	585.206	460.938	708.878	623.971	ChrVIII	3338994	3342037	3044	-	Has domain(s) with predicted DNA binding, sequence-specific DNA binding RNA polymerase II transcription factor activity, zinc ion binding activity and role in regulation of transcription, DNA-templated, transcription, DNA-templated
AN0508	-0.336985	5.22542	0.0150662	0.0886619	490.642	449.314	390.743	363.733	420.381	381.797	ChrVIII	3336786	3337807	1022	+	Protein of unknown function
AN0509	0.00928644	7.37141	0.954776	0.995159	413.907	373.067	384.079	360.597	341.486	353.399	ChrVIII	3330382	3335138	4757	+	Putative chitinase
AN0510	-0.21542	5.18377	0.164409	0.419096	41.8557	35.4005	41.1946	47.0345	41.2138	29.187	ChrVIII	3327974	3328864	891	+	Predicted glycosylphosphatidylinositol (GPI)-anchored protein
AN0511	-0.164989	4.57679	0.405458	0.695965	51.157	19.0618	29.0785	25.085	21.1957	32.3423	ChrVIII	3326452	3327304	853	-	Has domain(s) with predicted role in cell wall macromolecule catabolic process
AN0512	0.173861	5.55631	0.203002	0.475965	367.4	329.497	373.78	448.395	366.214	388.108	ChrVIII	3321558	3322719	1162	-	Protein of unknown function
AN0515	0.134102	5.19827	0.454908	0.736645	424.37	388.044	384.685	476.616	415.671	438.594	ChrVIII	3313974	3315179	1206	+	Protein of unknown function
AN0517	0.0154187	7.76279	0.929624	0.98757	489.479	345.836	406.494	476.616	456.885	474.88	ChrVIII	3299594	3305664	6071	-	Putative chitinase
AN0518	0.00298106	5.78755	1	1	642.95	502.415	490.095	525.218	581.704	569.541	ChrVIII	3298232	3299200	969	-	Ortholog of A. nidulans FGSC A4 : AN6482, A. fumigatus Af293 : Afu1g15540, A. niger CBS 513.88 : An12g09790, A. oryzae RIB40 : AO090011000265 and Neosartorya fischeri NRRL 181 : NFIA_009780
AN0519	-0.08106	4.84329	0.65138	0.859595	253.46	226.019	207.79	266.529	204.892	246.117	ChrVIII	3295253	3296340	1088	-	Protein of unknown function
AN0520	-0.102106	5.39216	0.487515	0.758709	91.85	68.0779	102.987	81.5264	97.7356	91.5052	ChrVIII	3291154	3292291	1138	+	Has domain(s) with predicted UDP-N-acetylmuramate dehydrogenase activity, flavin adenine dinucleotide binding, oxidoreductase activity, acting on CH-OH group of donors activity and role in oxidation-reduction process
AN0521	0.0716123	5.21041	0.621767	0.842714	84.8741	63.9932	64.8209	79.9586	58.8769	67.0512	ChrVIII	3290040	3290976	937	-	Has domain(s) with predicted oxidoreductase activity and role in metabolic process
AN0522	0.246461	4.1418	0.194909	0.464713	366.238	273.673	308.354	434.285	396.83	317.113	ChrVIII	3288681	3289103	423	+	Protein of unknown function
AN0523	0.0273184	8.22783	0.870213	0.963222	336.008	358.09	360.453	390.386	382.7	367.598	ChrVIII	3279992	3287961	7970	+	Putative polyketide synthase
AN0524	0.0433953	5.71444	0.749896	0.908461	86.0367	80.3319	68.4557	51.7379	58.8769	61.5293	ChrVIII	3277943	3278960	1018	+	Ortholog of A. niger CBS 513.88 : An16g06480, Aspergillus brasiliensis : Aspbr1_0048090, Aspergillus flavus NRRL 3357 : AFL2T_09053 and Aspergillus versicolor : Aspve1_0042193
AN0525	0.000740444	5.32778	1	1	96.5007	53.1008	70.879	75.2551	90.6704	82.0391	ChrVIII	3276778	3277672	895	-	Has domain(s) with predicted oxidoreductase activity
AN0526	0.0373365	5.47409	0.793938	0.928595	37.2051	32.6774	39.3772	45.4666	58.8769	28.3982	ChrVIII	3275172	3276281	1110	+	Has domain(s) with predicted iron ion binding, oxidoreductase activity, oxidoreductase activity, acting on paired donors, with incorporation or reduction of molecular oxygen and 2-oxoglutarate as one donor, more
AN0527	0.140472	3.89244	0.471488	0.748273	26.7412	13.6156	19.9915	10.9747	22.3732	17.3544	ChrVIII	3274185	3274511	327	-	Ortholog of A. oryzae RIB40 : AO090001000396 and Aspergillus flavus NRRL 3357 : AFL2T_09050
AN0528	0.159439	5.51548	0.289719	0.582847	0	0	0	0	0	0	ChrVIII	3272020	3273606	1587	+	Has domain(s) with predicted role in transmembrane transport and integral component of membrane localization
AN0529	0.165115	5.4058	0.349841	0.645594	23.2532	23.1465	16.3567	21.9494	28.2609	26.0316	ChrVIII	3270687	3271628	942	-	Ortholog of A. nidulans FGSC A4 : AN7899/dbaE, AN9159, AN2031, AN1032/afoC, A. fumigatus Af293 : Afu8g00910 and A. niger CBS 513.88 : An03g01180, An09g01790, An03g01810
AN0530	0.0302922	5.73928	0.856544	0.956938	320.894	268.227	277.458	236.74	267.301	272.149	ChrVIII	3268888	3270307	1420	-	Has domain(s) with predicted oxidoreductase activity and role in metabolic process
AN0531	0.319858	4.77867	0.0651846	0.234205	9.30127	4.08468	9.08705	18.8138	16.4855	13.4102	ChrVIII	3267943	3268640	698	+	Protein of unknown function
AN0532	1.10911	6.60286	2.97e-13	4.09e-11	3.48798	1.36156	6.66383	4.70345	5.88769	5.52186	ChrVIII	3266162	3267486	1325	-	Predicted DDE1 transposon-related ORF
AN0533	0.213541	6.39401	0.116417	0.338141	324.382	318.605	341.067	395.089	376.812	411.773	ChrVIII	3263015	3265156	2142	+	Putative transcription factor
AN0534	0.0556904	4.31218	0.737154	0.903286	176.724	221.934	198.098	166.188	223.732	194.054	ChrVIII	3261200	3261931	732	+	Has domain(s) with predicted GTP binding, GTPase activity
AN0535	-0.274353	7.18193	0.244386	0.529209	691.782	1428.27	1088.02	683.567	1111.6	943.45	ChrVIII	3258967	3259710	744	-	Protein of unknown function
AN0536	-0.126345	6.43904	0.487952	0.75895	1233.58	1985.15	1575.09	1215.06	1596.74	1404.92	ChrVIII	3257570	3257965	396	-	Predicted gypsy transposon-related ORF
AN0537	-0.253073	5.51353	0.146905	0.389563	1181.26	1719.65	1452.11	1111.58	1364.77	1300	ChrVIII	3255557	3256085	529	-	Has domain(s) with predicted nucleic acid binding activity
AN0538	-0.495087	6.02645	0.0176806	0.0997055	866.181	1339.77	1112.25	763.526	869.023	851.945	ChrVIII	3253628	3254455	828	-	Protein of unknown function
AN0539	0.266408	7.27934	0.110402	0.328129	544.124	699.841	748.773	666.321	784.24	714.687	ChrVIII	3247159	3251399	4241	-	Ortholog of Aspergillus kawachii : Aspka1_0181433 and Aspergillus acidus : Aspfo1_0142555
AN0540	0.348974	5.12859	0.0216703	0.114173	303.454	377.152	413.158	382.547	467.482	453.582	ChrVIII	3242831	3244010	1180	-	Ortholog of Neosartorya fischeri NRRL 181 : NFIA_056010, Aspergillus versicolor : Aspve1_0065547 and Aspergillus sydowii : Aspsy1_0048566, Aspsy1_0081349
AN0541	0.215031	7.5272	0.204831	0.478848	296.478	185.172	293.814	338.648	315.58	275.304	ChrVIII	3237399	3242950	5552	+	Putative chitinase
AN0542	0.0692458	6.15169	0.67501	0.872581	258.11	178.364	217.483	260.257	227.265	226.396	ChrVIII	3233917	3235837	1921	-	Has domain(s) with predicted role in cell wall macromolecule catabolic process
AN0543	0.0864142	6.13333	0.553182	0.805287	388.328	363.536	388.32	457.802	398.008	444.116	ChrVIII	3230974	3232741	1768	-	Has domain(s) with predicted role in cell wall macromolecule catabolic process
AN0544	0.0786993	4.60733	0.614853	0.840216	306.942	288.65	305.931	307.292	334.421	310.802	ChrVIII	3227949	3228719	771	+	Protein of unknown function
AN0545	0.0539776	4.47565	0.717349	0.893245	215.092	232.826	284.122	288.478	270.834	228.763	ChrVIII	3224346	3225100	755	-	Protein of unknown function
AN0546	-0.0947548	4.27732	0.602112	0.834301	273.225	276.396	296.238	286.91	303.805	290.292	ChrVIII	3223540	3224199	660	+	Protein of unknown function
AN0547	-0.00839284	5.85704	0.946362	0.992504	172.073	115.732	106.016	122.29	121.286	115.17	ChrVIII	3216312	3217669	1358	-	Has domain(s) with predicted role in transmembrane transport and integral component of membrane localization
AN0548	0.346225	4.7934	0.0245958	0.125562	365.075	351.282	360.453	478.184	438.044	440.96	ChrVIII	3214721	3215425	705	+	Ortholog of Aspergillus brasiliensis : Aspbr1_0045481 and Aspergillus terreus NIH2624 : ATET_08579
AN0549	0.109154	7.16404	0.505619	0.77161	232.532	200.149	230.811	258.689	214.312	209.831	ChrVIII	3210663	3214450	3788	+	Putative chitinase
AN0550	0.0250314	7.1931	0.881178	0.967971	233.694	234.188	202.944	274.368	253.171	258.739	ChrVIII	3204556	3209147	4592	-	Putative glucan 1,3-beta-glucosidase with a predicted role in glucan metabolism
AN0551	-0.236577	6.356	0.0764915	0.258622	694.107	582.747	589.446	492.294	479.258	465.414	ChrVIII	3201041	3202996	1956	+	Putative mannosyl-oligosaccharide 1,2-alpha-mannosidase with a predicted role in mannose polymer metabolism
AN0553	-0.27966	5.50888	0.0900366	0.287941	895.247	732.518	741.503	729.034	354.439	389.686	ChrVIII	3193009	3194180	1172	-	Protein of unknown function
AN0554	0.522643	6.33719	8.63e-05	0.00157747	199.977	272.312	227.176	310.427	339.131	336.834	ChrVIII	3188493	3190432	1940	+	Aldehyde dehydrogenase	aldA
AN0556	-0.029428	6.48166	0.834811	0.94731	106.965	76.2473	86.6298	153.646	146.015	179.855	ChrVIII	3180699	3183249	2551	+	Putative DNA repair protein
AN0557	0.483044	7.51386	0.00361518	0.0315552	58.1329	46.293	77.5428	75.2551	50.6341	57.5851	ChrVIII	3176775	3180545	3771	-	Putative F-box protein
AN0558	0.0470462	6.75144	0.761585	0.914067	592.956	830.551	659.114	619.287	675.907	603.461	ChrVIII	3174529	3176545	2017	+	Putative 1,3-beta-transglycosidase with a predicted role in glucan processing
AN0559	-0.345631	6.55218	0.0716457	0.248313	75.5728	58.547	72.0906	72.1195	50.6341	53.641	ChrVIII	3172862	3174107	1246	+	Ortholog(s) have mitochondrion targeting sequence binding, protein channel activity
AN0560	-0.10767	6.33534	0.425806	0.714091	34.8798	23.1465	17.5683	25.085	21.1957	26.8205	ChrVIII	3170262	3172731	2470	-	Ortholog(s) have role in Golgi to plasma membrane transport, exocyst assembly, exocyst localization, spliceosomal complex assembly
AN0561	-0.267192	6.51552	0.0914443	0.290606	11.6266	9.53091	7.87544	18.8138	17.6631	11.0437	ChrVIII	3167629	3170332	2704	+	Ortholog(s) have mitochondrion localization
AN0562	0.01015	6.16977	0.955661	0.995637	16.2772	14.9771	15.7509	12.5425	11.7754	13.4102	ChrVIII	3165311	3167188	1878	-	Has domain(s) with predicted catalytic activity and role in metabolic process
AN0563	-0.334602	5.97769	0.0119418	0.0759301	449.949	409.829	449.506	435.853	367.392	466.203	ChrVIII	3164068	3165222	1155	+	Has domain(s) with predicted hydrolase activity and role in metabolic process
AN0564	0.184693	7.20593	0.274177	0.565631	817.349	1139.62	1066.82	768.229	920.834	955.282	ChrVIII	3161672	3163933	2262	+	Has domain(s) with predicted acid phosphatase activity
AN0565	-0.418584	8.2503	0.0113313	0.0734356	232.532	747.496	550.069	197.545	283.787	287.137	ChrVIII	3153421	3160784	7364	+	Multifunctional enzyme with carbamoyl-phosphate synthase (CPSase) and aspartate carbamoyltransferase (ATCase) activities that catalyze the first two steps in pyrimidine biosynthesis
AN0566	-0.253556	7.11062	0.125582	0.354373	404.605	432.976	399.83	283.775	325	300.547	ChrVIII	3148615	3152195	3581	-	Transient receptor potential Ca2+ channel family protein
AN0567	0.00106816	6.14576	0.98774	1	297.641	240.996	270.188	302.588	251.993	271.36	ChrVIII	3145559	3148293	2735	+	Putative alcohol oxidase with a predicted role in glycerol metabolism
AN0568	-0.0562746	6.34852	0.695982	0.881549	439.485	642.656	565.82	384.115	548.732	474.091	ChrVIII	3142050	3144859	2810	+	Ortholog(s) have role in conidiophore development and filamentous growth of a population of unicellular organisms in response to biotic stimulus, more
AN0569	-0.242247	6.68174	0.10334	0.31363	66.2716	162.025	130.853	53.3057	70.6523	104.127	ChrVIII	3137924	3140749	2826	+	Ortholog of A. niger CBS 513.88 : An08g07480, Aspergillus tubingensis : Asptu1_0026628, Aspergillus brasiliensis : Aspbr1_0504530 and Aspergillus kawachii : Aspka1_0173250
AN0570	-0.806939	7.23804	0.0173576	0.0985031	30.2291	28.5927	27.2611	17.246	27.0834	18.9321	ChrVIII	3136467	3137578	1112	-	Ortholog(s) have RNA binding, structural constituent of ribosome activity, role in cytoplasmic translation and cytosolic large ribosomal subunit, nucleolus localization
AN0571	-0.280858	6.16399	0.0415613	0.17666	725.499	995.299	785.726	550.303	695.925	607.405	ChrVIII	3134959	3136203	1245	+	Ortholog(s) have cell septum, fungal-type vacuole, late endosome, plasma membrane localization
AN0572	0.0694153	6.965	0.683416	0.875938	383.677	332.22	401.042	609.88	662.954	830.646	ChrVIII	3132498	3134866	2369	+	Ortholog of A. fumigatus Af293 : Afu6g11290, A. niger CBS 513.88 : An08g07465, Aspergillus wentii : Aspwe1_0027109 and Aspergillus sydowii : Aspsy1_0086207
AN0573	0.0126358	7.568	0.948267	0.993069	72.0848	38.1236	41.1946	39.1954	27.0834	38.653	ChrVIII	3128290	3132289	4000	+	Has domain(s) with predicted Rab GTPase activator activity, role in regulation of Rab GTPase activity and intracellular localization
AN0574	-0.198551	5.73077	0.188081	0.455824	24.4158	13.6156	15.1451	18.8138	10.5978	10.2549	ChrVIII	3126447	3127705	1259	-	Ortholog(s) have glyoxysome localization
AN0575	-0.304583	7.75701	0.0634546	0.230125	1627.72	1260.8	1098.32	1077.09	1007.97	1089.38	ChrVIII	3122675	3126443	3769	+	Ortholog of A. fumigatus Af293 : Afu6g11200, A. oryzae RIB40 : AO090023000494, Aspergillus wentii : Aspwe1_0108297, Aspergillus sydowii : Aspsy1_0144497 and Aspergillus terreus NIH2624 : ATET_05047
AN0576	-0.149856	7.59655	0.362299	0.657953	8.13861	24.5081	23.6263	12.5425	20.0181	16.5656	ChrVIII	3114024	3119301	5278	+	Protein serine/threonine kinase
AN0577	-0.0539793	5.28563	0.761126	0.913742	8.13861	10.8925	12.7219	14.1103	3.53261	18.9321	ChrVIII	3112554	3113458	905	-	Protein of unknown function
AN0578	-0.274234	7.13812	0.120168	0.345431	912.687	1215.87	1020.17	675.728	572.283	637.381	ChrVIII	3107106	3109278	2173	-	Has domain(s) with predicted nucleic acid binding, zinc ion binding activity
AN0579	-0.289455	5.66884	0.0763538	0.258444	495.293	816.935	653.056	479.751	771.287	736.774	ChrVIII	3105448	3106689	1242	-	Putative isopentenyl-diphosphate delta-isomerase with a predicted role in sterol metabolism
AN0580	-0.120884	6.14381	0.47137	0.748273	41.8557	34.039	52.7049	32.9241	62.4095	44.1749	ChrVIII	3104680	3105525	846	+	Ortholog of A. fumigatus Af293 : Afu6g11150, A. niger CBS 513.88 : An08g07580, A. oryzae RIB40 : AO090023000501, Aspergillus wentii : Aspwe1_0027096 and Aspergillus sydowii : Aspsy1_0055387
AN0581	0.152229	6.92956	0.318601	0.613573	62.7836	38.1236	44.8294	68.9839	63.587	48.1191	ChrVIII	3101764	3104080	2317	-	Ortholog(s) have role in S-adenosylmethionine biosynthetic process and fungal-type vacuole membrane localization
AN0582	0.0530527	4.64627	0.763731	0.915311	34.8798	43.5699	42.4062	58.0092	37.6812	48.1191	ChrVIII	3100744	3101901	1158	+	Ortholog(s) have double-stranded DNA binding, sequence-specific DNA binding, single-stranded DNA binding activity
AN0583	-0.211692	6.4994	0.124095	0.352408	31.3918	47.6545	43.012	47.0345	41.2138	25.2428	ChrVIII	3097637	3100587	2951	-	Putative ATP-dependent RNA helicase
AN0584	-0.317694	6.59222	0.0252505	0.12775	652.252	722.987	642.151	570.685	654.711	622.393	ChrVIII	3090715	3091483	769	+	Protein of unknown function
AN0585	-0.686974	7.04564	4e-05	0.000832342	508.082	714.818	527.654	310.427	376.812	359.71	ChrVIII	3086734	3089394	2661	-	Has domain(s) with predicted sequence-specific DNA binding RNA polymerase II transcription factor activity, zinc ion binding activity, role in regulation of transcription, DNA-templated and nucleus localization
AN0586	0.0266095	5.7853	0.856127	0.95686	213.929	175.641	176.289	186.57	190.761	167.234	ChrVIII	3074300	3076460	2161	+	Protein of unknown function
AN0587	0.0731282	6.00464	0.614767	0.840216	0	0	0.605803	1.56782	1.17754	0	ChrVIII	3070634	3072703	2070	+	Putative Hsp70 family chaperone
AN0588	0.345112	5.62029	0.037541	0.165177	1.16266	0	0.605803	7.83908	1.17754	0.788838	ChrVIII	3068554	3070127	1574	-	Protein of unknown function
AN0589	-0.0833647	6.45155	0.595092	0.831569	0	0	0	0	0	0	ChrVIII	3063534	3066105	2572	+	Putative ATP-dependent RNA helicase with a predicted role in rRNA processing
AN0590	-0.0924006	5.55879	0.540197	0.79694	55.8076	81.6935	71.4848	64.2804	80.0726	51.2744	ChrVIII	3062083	3063381	1299	-	Ortholog(s) have nucleus localization
AN0591	-0.102315	6.03485	0.539482	0.796573	604.583	368.982	341.067	442.124	346.196	332.101	ChrVIII	3060448	3061902	1455	-	Ortholog(s) have cytosol, nucleus localization
AN0592	0.0530868	6.20044	0.702572	0.886009	288.339	324.051	362.876	398.225	353.261	300.547	ChrVIII	3057871	3059978	2108	+	Has domain(s) with predicted nucleic acid binding, nucleotide binding activity
AN0593	-0.0713172	5.86477	0.605317	0.835881	272.062	396.213	368.934	332.377	366.214	397.574	ChrVIII	3055283	3056919	1637	+	Putative dehydrogenase
AN0594	-0.12481	8.09134	0.438755	0.723932	741.776	947.645	809.959	578.524	628.805	584.529	ChrVIII	3046581	3055115	8535	+	Ortholog(s) have role in actin filament reorganization involved in cell cycle, budding cell apical bud growth, cell morphogenesis, cellular response to biotic stimulus and cellular response to drug, more
AN0595	-0.130319	7.12887	0.465845	0.744454	1053.37	1245.83	1099.53	1022.22	1015.04	955.282	ChrVIII	3041703	3044431	2729	-	Putative NADPH-cytochrome P450 reductase with a predicted role in energy metabolism
AN0596	-0.0677719	7.21978	0.664608	0.86654	444.136	479.269	471.315	443.692	434.511	423.606	ChrVIII	3037576	3041542	3967	-	Putative DNA damage binding protein involved in the DNA damage response
AN0597	0.425533	5.5925	0.02297	0.119234	34.8798	38.1236	46.041	62.7126	48.279	55.2186	ChrVIII	3036323	3037403	1081	+	Ortholog of A. fumigatus Af293 : Afu6g10970, Aspergillus sydowii : Aspsy1_0656004, Aspergillus terreus NIH2624 : ATET_05066 and Aspergillus carbonarius ITEM 5010 : Acar5010_202471
AN0598	-0.086604	4.68399	0.612763	0.83981	48.8317	66.7164	87.8414	109.747	63.587	104.915	ChrVIII	3035443	3036138	696	-	Ortholog(s) have role in cellular response to DNA damage stimulus
AN0599	0.28193	6.69371	0.05803	0.217936	460.413	506.5	482.219	484.455	544.022	566.385	ChrVIII	3032485	3033923	1439	-	Has domain(s) with predicted oxidoreductase activity, zinc ion binding activity and role in oxidation-reduction process
AN0600	1.00368	7.2139	9.88e-10	7.19e-08	933.615	784.258	916.58	1367.13	1429.53	1653.4	ChrVIII	3030722	3032055	1334	-	Ortholog of A. fumigatus Af293 : Afu6g10940, A. niger CBS 513.88 : An06g01260, A. oryzae RIB40 : AO090023000524, Aspergillus wentii : Aspwe1_0107964 and Aspergillus sydowii : Aspsy1_0041257
AN0601	0.130203	6.92532	0.447526	0.730559	856.88	774.727	674.865	984.588	900.816	1046	ChrVIII	3028003	3029889	1887	-	Has domain(s) with predicted role in transmembrane transport and integral component of membrane localization
AN0602	0.036882	6.17876	0.810607	0.934982	143.007	65.3548	76.3312	122.29	74.1849	85.1945	ChrVIII	3024475	3026610	2136	+	Ortholog of A. niger CBS 513.88 : An15g02350, A. oryzae RIB40 : AO090023000525, Aspergillus wentii : Aspwe1_0050808, Aspwe1_0063480 and Aspergillus sydowii : Aspsy1_0055411
AN0604	0.234047	7.23972	0.159867	0.411294	54.645	43.5699	50.8875	37.6276	42.3914	53.641	ChrVIII	3021008	3024234	3227	-	Ortholog(s) have role in pyrimidine dimer repair by nucleotide-excision repair, response to UV
AN0605	-0.21207	6.69971	0.150986	0.397427	640.625	697.118	574.907	616.151	660.599	764.384	ChrVIII	3017360	3020043	2684	-	Ortholog of A. fumigatus Af293 : Afu6g10890, A. niger CBS 513.88 : An09g02900, A. oryzae RIB40 : AO090023000527/aipC, Aspergillus wentii : Aspwe1_0050822 and Aspergillus terreus NIH2624 : ATET_05072
AN0606	0.0479978	5.97435	0.751334	0.909744	334.846	219.211	288.362	351.191	333.243	336.834	ChrVIII	3015078	3017116	2039	+	Putative cytochrome P450
AN0607	0.0360108	8.94257	0.825457	0.942487	56.9703	27.2312	44.8294	43.8988	29.4384	41.8084	ChrVIII	2999413	3013926	14514	+	Non-ribosomal peptide synthetase
AN0608	-0.0535936	6.35353	0.746113	0.907144	45.3437	50.3777	41.8004	50.1701	50.6341	44.1749	ChrVIII	2997155	2998749	1595	-	Ortholog(s) have role in N',N'',N'''-triacetylfusarinine C biosynthetic process, ergosterol biosynthetic process, siderophore biosynthetic process and peroxisome localization
AN0609	0.665381	6.48904	0.0081699	0.0578934	522.034	325.412	332.586	750.983	579.348	455.159	ChrVIII	2994494	2996717	2224	+	Triacetylfusarinine C (TAFC) biosynthetic enoyl-CoA hydratase
AN0610	0.0388386	5.902	0.786403	0.924544	365.075	310.435	323.499	370.004	461.595	436.227	ChrVIII	2989122	2990655	1534	-	Ortholog(s) have cytosol, nucleus localization
AN0611	-0.148559	4.16386	0.522852	0.784808	352.286	258.696	341.067	366.869	302.627	290.292	ChrVIII	2986730	2987289	560	+	Protein of unknown function
AN0612	0.133079	5.11607	0.361567	0.657262	432.509	314.52	341.067	391.954	368.569	379.431	ChrVIII	2984612	2985467	856	+	Ortholog of Aspergillus versicolor : Aspve1_0158439 and Aspergillus sydowii : Aspsy1_0041325
AN0613	-0.0449692	5.60634	0.776613	0.920535	3.48798	4.08468	4.24062	3.13563	1.17754	2.36651	ChrVIII	2982859	2984133	1275	+	Has domain(s) with predicted catalytic activity and role in metabolic process
AN0614	0.122473	5.88955	0.461136	0.740272	3.48798	4.08468	2.42321	3.13563	2.35508	1.57768	ChrVIII	2980696	2982347	1652	-	Has domain(s) with predicted role in transmembrane transport and integral component of membrane localization
AN0615	0.00296813	5.24952	1	1	484.829	371.705	422.245	484.455	420.381	434.649	ChrVIII	2979316	2980200	885	+	Ortholog of A. fumigatus Af293 : Afu2g03330, A. niger CBS 513.88 : An12g09750, An08g08010, A. oryzae RIB40 : AO090010000358, Aspergillus wentii : Aspwe1_0115050 and Aspergillus sydowii : Aspsy1_0084035
AN0616	0.130094	4.99644	0.395768	0.687218	402.28	381.236	383.473	442.124	447.464	347.089	ChrVIII	2975925	2976745	821	-	Protein of unknown function
AN0617	0.495932	5.57234	0.0009104	0.0107639	387.165	359.451	391.349	451.531	637.048	583.74	ChrVIII	2974835	2975812	978	+	Has domain(s) with predicted catalytic activity, lyase activity and role in metabolic process
AN0618	-0.0437828	5.15331	0.805754	0.932431	39.5304	29.9543	29.0785	43.8988	35.3261	28.3982	ChrVIII	2972980	2973946	967	+	Has domain(s) with predicted oxidoreductase activity and role in metabolic process
AN0619	0.0353663	6.57845	0.810016	0.93462	36.0424	25.8696	33.3192	28.2207	29.4384	26.0316	ChrVIII	2969801	2972349	2549	-	Has domain(s) with predicted DNA binding, sequence-specific DNA binding RNA polymerase II transcription factor activity, zinc ion binding activity and role in regulation of transcription, DNA-templated, transcription, DNA-templated
AN0620	-0.224569	6.42141	0.24344	0.527795	1474.25	1081.08	917.186	1001.83	750.091	711.531	ChrVIII	2968258	2969778	1521	+	Ortholog of Aspergillus versicolor : Aspve1_0023747 and Aspergillus sydowii : Aspsy1_0086329
AN0621	-0.252027	6.52269	0.101369	0.310184	388.328	275.035	333.797	359.03	299.095	290.292	ChrVIII	2965477	2967171	1695	+	Predicted LINE transposon-related ORF
AN0622	-0.0414213	5.90639	0.803996	0.931601	368.563	253.25	272.611	346.487	300.272	265.838	ChrVIII	2957270	2958854	1585	-	Possible pseudogene
AN0623	-0.193602	7.08463	0.209848	0.48515	8.13861	6.80779	8.48124	7.83908	10.5978	12.6214	ChrVIII	2953544	2956611	3068	+	Has domain(s) with predicted flavin adenine dinucleotide binding, oxidoreductase activity, acting on CH-OH group of donors activity and role in oxidation-reduction process
AN0624	-0.501326	6.01829	0.000171161	0.0027901	6.97595	6.80779	3.02902	3.13563	2.35508	0	ChrVIII	2951209	2953020	1812	-	Ortholog(s) have mitochondrion, nucleus localization
AN0625	0.242965	5.73494	0.0841039	0.275084	55.8076	65.3548	67.2441	112.883	83.6052	78.0949	ChrVIII	2949348	2951291	1944	+	Ortholog(s) have nucleolus localization
AN0626	0.154391	4.73847	0.34181	0.637843	43.0184	58.547	54.5223	116.018	76.5399	64.6847	ChrVIII	2948338	2949211	874	-	Putative GNAT-type acetyltransferase
AN0627	0.170959	7.53885	0.392835	0.685329	1974.19	1565.79	1441.81	1331.08	1603.81	1791.45	ChrVIII	2946338	2948360	2023	+	Putative FYVE domain-containing protein
AN0628	0.101608	5.942	0.502908	0.770316	1351.01	874.12	845.095	1119.42	926.722	1057.83	ChrVIII	2941236	2942470	1235	-	Putative D-lactate dehydrogenase with a role in pyruvate-acetyl-coA metabolism
AN0629	0.0855825	6.82248	0.600655	0.833817	51.157	44.9314	44.8294	39.1954	31.7935	50.4856	ChrVIII	2939870	2941618	1749	+	Ortholog(s) have glutathione peroxidase activity, glutathione transferase activity, protein homodimerization activity and role in glutathione metabolic process
AN0630	-0.174134	5.7818	0.228533	0.50961	206.953	213.765	231.417	216.358	226.087	223.241	ChrVIII	2939044	2939727	684	-	Protein of unknown function
AN0631	-0.277912	5.51489	0.0507833	0.201692	82.5488	70.801	76.3312	87.7976	70.6523	76.5172	ChrVIII	2937987	2939071	1085	+	Ortholog of A. fumigatus Af293 : Afu1g17000, A. niger CBS 513.88 : An01g09850, A. oryzae RIB40 : AO090005000975, Aspergillus wentii : Aspwe1_0068188 and Aspergillus sydowii : Aspsy1_0041402
AN0632	-0.00487556	5.73711	0.993864	1	83.7114	42.2083	64.8209	58.0092	48.279	54.4298	ChrVIII	2936502	2937880	1379	-	Ortholog(s) have nucleus localization
AN0633	0.0166453	7.03607	0.929397	0.987551	0	0	0	0	0	0	ChrVIII	2934158	2936566	2409	+	Ortholog of A. fumigatus Af293 : Afu1g16980, A. niger CBS 513.88 : An01g09880, A. oryzae RIB40 : AO090005000977, Aspergillus wentii : Aspwe1_0109484 and Aspergillus sydowii : Aspsy1_0055497
AN0634	-0.281434	6.11725	0.0512625	0.202778	191.839	148.41	176.289	136.4	168.388	162.501	ChrVIII	2932805	2933986	1182	-	Predicted ADP ribosylation factor GTPase
AN0635	-0.139994	4.36138	0.504194	0.771088	295.315	201.511	258.072	268.096	229.62	227.974	ChrVIII	2931784	2932422	639	-	Ortholog(s) have intracellular localization
AN0636	-0.138082	6.24171	0.320552	0.61523	61.6209	40.8468	71.4848	70.5517	89.4929	93.0828	ChrVIII	2929803	2931758	1956	+	Ortholog(s) have acetylglucosaminyltransferase activity and role in GPI anchor biosynthetic process, conidium formation, establishment or maintenance of cell polarity, fungal-type cell wall biogenesis, regulation of growth rate
AN0637	0.195719	6.64581	0.158898	0.409441	73.2475	78.9704	70.879	84.662	74.1849	59.1628	ChrVIII	2926949	2929650	2702	-	Ortholog(s) have cytosol, nucleus localization
AN0638	0.570637	6.4438	0.000308422	0.00453827	10.4639	4.08468	6.66383	14.1103	8.24276	6.3107	ChrVIII	2925128	2926699	1572	+	Ortholog of A. nidulans FGSC A4 : AN6319, A. fumigatus Af293 : Afu1g16870, A. oryzae RIB40 : AO090005000988, Aspergillus wentii : Aspwe1_0038696 and Aspergillus sydowii : Aspsy1_0129541, Aspsy1_0995740
AN0639	-0.0104104	5.97989	0.941441	0.99026	9.30127	6.80779	12.7219	10.9747	5.88769	12.6214	ChrVIII	2923136	2924596	1461	-	Ortholog of A. fumigatus Af293 : Afu1g16860, A. niger CBS 513.88 : An01g10020, Neosartorya fischeri NRRL 181 : NFIA_008500, Aspergillus wentii : Aspwe1_0027440 and Aspergillus versicolor : Aspve1_0252372
AN0640	-0.108966	6.96726	0.625599	0.844613	10.4639	4.08468	6.05803	26.6529	7.06523	2.36651	ChrVIII	2920835	2922939	2105	+	Protein with a role in sphingoglycolipid metabolism
AN0641	-0.443875	6.02949	0.0163581	0.0940702	9.30127	24.5081	4.24062	6.27126	5.88769	4.73303	ChrVIII	2918999	2920313	1315	-	TCTP (translationally controlled tumor protein)
AN0643	-0.216089	5.81792	0.0985848	0.304328	612.721	661.717	646.998	761.958	715.943	929.251	ChrVIII	2913738	2914882	1145	+	Ortholog(s) have 7S RNA binding activity, role in SRP-dependent cotranslational protein targeting to membrane, signal sequence recognition and cytosol, nucleus, signal recognition particle, endoplasmic reticulum targeting localization
AN0644	0.229081	7.45815	0.290919	0.584226	2322.99	1816.32	1626.58	2066.38	1431.89	1609.23	ChrVIII	2910575	2912158	1584	+	Has domain(s) with predicted nucleic acid binding activity
AN0646	0.69293	7.65921	3.54e-05	0.00075145	39.5304	39.4852	42.4062	51.7379	65.9421	75.7284	ChrVIII	2904858	2909213	4356	+	Ortholog of A. fumigatus Afu1g13060
AN0647	0.393143	5.87428	0.0101024	0.0674659	48.8317	29.9543	32.7134	42.331	31.7935	35.4977	ChrVIII	2903059	2904549	1491	-	Ortholog(s) have rRNA primary transcript binding, single-stranded telomeric DNA binding, snoRNA binding activity and Mpp10 complex, small-subunit processome localization
AN0648	0.243281	6.34735	0.0663132	0.236902	144.17	149.771	143.575	170.892	150.725	162.501	ChrVIII	2900686	2903050	2365	+	Trifunctional protein involved in tryptophan biosynthesis
AN0649	0.170774	6.49661	0.219759	0.498356	376.701	360.813	367.117	344.919	385.055	375.487	ChrVIII	2890921	2893306	2386	-	Putative long-chain-fatty-acid-CoA ligase with a predicted role in fatty acid metabolism
AN0650	0.271514	7.34718	0.0939988	0.294723	928.964	1059.29	966.862	1034.76	1172.83	1165.11	ChrVIII	2885327	2888687	3361	-	Protein of unknown function
AN0651	0.17362	6.89284	0.376266	0.670187	591.793	963.983	823.286	856.027	1241.12	1053.89	ChrVIII	2883440	2885822	2383	+	Alpha subunit of a heterotrimeric G protein composed of FadA, SfaD, GpgA and involved in regulation of proliferation and conidiophore development
AN0652	0.75277	5.81806	2.75e-06	8.63e-05	25.5785	17.7003	26.0495	14.1103	24.7283	13.4102	ChrVIII	2881537	2882287	751	+	Protein of unknown function
AN0653	-0.23714	5.63692	0.0995678	0.30615	32.5544	34.039	30.2902	51.7379	76.5399	57.5851	ChrVIII	2879866	2881115	1250	-	Ortholog(s) have cytosol, nucleus localization
AN0654	0.418826	6.49897	0.00306193	0.0279729	86.0367	62.6317	75.7254	98.7724	85.9602	111.226	ChrVIII	2878299	2879983	1685	+	Ortholog(s) have farnesyltranstransferase activity, role in terpenoid biosynthetic process and mitochondrion localization
AN0655	-0.197757	6.2971	0.174974	0.43581	59.2956	99.3938	76.3312	42.331	47.1015	40.2307	ChrVIII	2876296	2877630	1335	-	Protein with homology to Schizosaccharomyces pombe Cdc14p, a component of the septation initiation network (SIN)-complex
AN0656	0.378918	5.86157	0.00663686	0.0492726	502.269	526.923	576.724	815.264	651.178	678.4	ChrVIII	2874762	2875738	977	-	Protein expressed at increased levels during osmoadaptation
AN0657	-0.386113	5.38148	0.0290123	0.139381	67.4342	78.9704	76.3312	76.8229	96.5581	63.107	ChrVIII	2873573	2874833	1261	+	Ortholog(s) have mitochondrial outer membrane localization
AN0658	-0.0454912	6.77248	0.785428	0.92417	44.181	62.6317	58.1571	50.1701	49.4566	41.8084	ChrVIII	2870932	2873395	2464	-	Has domain(s) with predicted DNA binding, copper ion binding, sequence-specific DNA binding transcription factor activity, role in regulation of transcription, DNA-templated and nucleus localization
AN0659	-0.278813	7.49909	0.091361	0.290606	209.279	187.895	184.164	219.494	135.417	162.501	ChrVIII	2865071	2869827	4757	-	Ortholog of A. fumigatus Af293 : Afu1g13200, A. niger CBS 513.88 : An08g06230, A. oryzae RIB40 : AO090012001040, Aspergillus wentii : Aspwe1_0051321 and Aspergillus sydowii : Aspsy1_0065853
AN0660	-0.19719	6.24537	0.202866	0.475965	1009.19	646.74	581.571	540.896	585.236	582.951	ChrVIII	2862136	2864414	2279	-	Putative allantoin transporter
AN0661	0.400512	6.54577	0.00535128	0.0421335	411.581	521.477	474.95	602.041	551.088	670.512	ChrVIII	2858393	2861141	2749	-	Ortholog(s) have nucleotidyltransferase activity
AN0662	0.0981722	6.50082	0.490132	0.761022	751.078	761.111	830.556	981.452	1090.4	1097.27	ChrVIII	2856927	2858643	1717	+	Putative adenosine deaminase with a predicted role in nucleotide salvage pathways
AN0663	0.444597	7.18499	0.0158288	0.0918599	938.266	1062.02	1096.5	1309.13	1568.48	1678.65	ChrVIII	2851988	2852776	789	-	Protein of unknown function
AN0664	0.49174	7.49846	0.00239181	0.0230638	858.042	830.551	889.925	1277.77	1464.86	1420.7	ChrVIII	2843504	2847649	4146	-	Putative 1-phosphatidylinositol-4,5-bisphosphate phosphodiesterase with a predicted role in phospholipid metabolism
AN0665	-0.181884	6.01039	0.225231	0.50535	461.576	545.985	490.7	487.591	522.827	463.836	ChrVIII	2841232	2842634	1403	-	Coatomer subunit epsilon involved in vesicle transport
AN0666	-0.18716	5.70946	0.213518	0.489335	310.43	328.136	353.789	380.979	292.029	298.969	ChrVIII	2839912	2841218	1307	+	Has domain(s) with predicted hydrolase activity and role in metabolic process
AN0667	-0.0924186	6.32396	0.544297	0.80053	217.417	147.048	156.903	152.078	137.772	126.214	ChrVIII	2837663	2839580	1918	+	Putative mannose-6-phosphate isomerase with a predicted role in mannose/mannitol, fructose, and sorbose/sorbitol metabolism
AN0668	-0.514791	7.13781	0.00137792	0.0148416	104.639	108.925	110.256	95.6367	103.623	102.549	ChrVIII	2835848	2837587	1740	-	Subunit of the SAGA transcriptional regulatory complex
AN0669	0.0417148	6.70827	0.765822	0.91665	61.6209	47.6545	56.9455	92.5011	47.1015	45.7526	ChrVIII	2834060	2835732	1673	+	Predicted DDE1 transposon-related ORF
AN0670	-0.0571151	5.97878	0.712529	0.890971	69.7595	73.5242	73.908	68.9839	64.7646	89.9275	ChrVIII	2832222	2833847	1626	-	Protein required for riboflavin biosynthesis
AN0671	0.00618573	6.93675	0.974985	1	595.281	695.756	649.421	688.271	618.207	642.903	ChrVIII	2829539	2831834	2296	-	Has domain(s) with predicted sequence-specific DNA binding, sequence-specific DNA binding transcription factor activity and role in regulation of transcription, DNA-templated
AN0672	0.100116	5.51166	0.485372	0.757662	43.0184	36.7621	50.2816	56.4413	42.3914	37.0754	ChrVIII	2828192	2829575	1384	+	Has domain(s) with predicted coenzyme binding, oxidoreductase activity, oxidoreductase activity, acting on the CH-OH group of donors, NAD or NADP as acceptor, phosphogluconate dehydrogenase (decarboxylating) activity
AN0673	-0.0506457	6.32634	0.70607	0.888132	48.8317	24.5081	43.012	48.6023	51.8117	42.5972	ChrVIII	2825741	2827916	2176	-	Protein with a predicted role in actin assembly
AN0674	-0.0479288	6.00139	0.729181	0.90007	535.986	710.733	634.882	495.43	538.135	526.155	ChrVIII	2824027	2825714	1688	+	Has domain(s) with predicted integral component of membrane localization
AN0675	-0.136498	6.16511	0.381983	0.675478	0	0	0	0	0	0	ChrVIII	2822233	2823474	1242	+	Ortholog of A. fumigatus Af293 : Afu1g13370, A. niger CBS 513.88 : An08g06440, A. oryzae RIB40 : AO090012000545, Aspergillus wentii : Aspwe1_0040325 and Aspergillus sydowii : Aspsy1_0041453
AN0676	-0.207606	6.51951	0.172198	0.431839	525.522	615.424	538.559	460.938	535.78	530.888	ChrVIII	2818497	2820525	2029	-	Gamma-tubulin, essential component of the spindle pole body, required for microtubule function
AN0677	-0.279392	7.31411	0.212465	0.488389	2792.71	1760.49	1927.67	2229.43	1739.22	1892.42	ChrVIII	2815378	2816482	1105	-	Has domain(s) with predicted zinc ion binding activity
AN0678	-0.22326	6.34255	0.0928019	0.292614	580.167	716.18	636.699	559.71	589.946	628.704	ChrVIII	2814270	2815467	1198	+	Ortholog(s) have nucleus localization
AN0680	-0.221314	6.68305	0.136884	0.37357	0	0	0	0	0	0	ChrVIII	2808711	2810955	2245	-	Has domain(s) with predicted sequence-specific DNA binding RNA polymerase II transcription factor activity, zinc ion binding activity, role in regulation of transcription, DNA-templated and nucleus localization
AN0681	-0.843086	6.14649	2.4e-07	1.02e-05	651.089	431.614	543.405	410.768	312.047	360.499	ChrVIII	2807047	2808300	1254	-	Has domain(s) with predicted catalytic activity, pyridoxal phosphate binding activity
AN0682	-0.730474	7.29946	0.000951524	0.0111765	1327.76	880.928	847.518	761.958	578.171	575.063	ChrVIII	2805066	2806581	1516	-	Ortholog of A. nidulans FGSC A4 : AN1574, A. fumigatus Af293 : Afu1g13430, Afu8g05950, A. niger CBS 513.88 : An09g02840 and A. oryzae RIB40 : AO090012000536
AN0683	0.348541	6.32093	0.0566234	0.215316	495.293	525.562	537.953	584.795	778.352	647.636	ChrVIII	2800879	2802261	1383	-	Predicted mariner transposon-related ORF
AN0684	0.0650766	7.85049	0.704935	0.887362	672.017	976.237	819.651	768.229	1143.39	877.187	ChrVIII	2796240	2799927	3688	-	Ortholog of A. fumigatus Af293 : Afu1g13450, A. niger CBS 513.88 : An08g06520, A. oryzae RIB40 : AO090012000535, Aspergillus wentii : Aspwe1_0171971 and Aspergillus sydowii : Aspsy1_0028405
AN0685	-0.39448	6.51412	0.00692237	0.0506184	504.594	765.196	715.453	484.455	605.254	633.437	ChrVIII	2793989	2795751	1763	-	Ortholog(s) have cytoplasm localization
AN0686	-0.234912	6.04787	0.0741967	0.253545	0	0	0	0	0	0	ChrVIII	2792814	2794039	1226	+	Ortholog(s) have role in inner mitochondrial membrane organization, mitochondrion inheritance, mitochondrion morphogenesis, negative regulation of proteolysis, protein folding, replicative cell aging
AN0687	-0.356194	6.18916	0.0466809	0.190236	274.387	511.946	422.245	191.273	277.899	276.093	ChrVIII	2787744	2791211	3468	-	Putative spermine or spermidine synthase with a predicted role in arginine metabolism
AN0688	-0.812737	6.80659	1.86e-06	6.18e-05	1437.05	1840.83	1548.43	1161.75	1440.13	1413.6	ChrVIII	2786565	2789603	3039	+	Putative transketolase with a predicted role in the pentose-phosphate shunt or xylulose metabolism
AN0689	-0.018142	8.22231	0.913598	0.982562	1002.21	1225.4	1208.58	1305.99	1462.5	1435.68	ChrVIII	2781835	2785245	3411	+	Transcription factor containing a Zn(II)2-Cys6 binuclear DNA-binding cluster domain
AN0690	0.155342	6.37145	0.289412	0.582338	9.30127	10.8925	13.9335	17.246	15.308	11.8326	ChrVIII	2778086	2780182	2097	+	Ortholog(s) have cytosol, nucleus localization
AN0691	-0.206338	3.94724	0.328988	0.625071	23.2532	27.2312	26.0495	39.1954	34.1486	21.2986	ChrVIII	2777138	2777733	596	-	Ortholog of A. fumigatus Af293 : Afu1g13530, A. niger CBS 513.88 : An08g06600, A. oryzae RIB40 : AO090012000522, Neosartorya fischeri NRRL 181 : NFIA_011970 and Aspergillus wentii : Aspwe1_0027806
AN0692	-0.0563594	5.87495	0.726193	0.898499	36.0424	68.0779	52.7049	42.331	40.0363	41.0196	ChrVIII	2775087	2777035	1949	+	Ortholog(s) have cytosol, nucleus localization
AN0693	0.405561	5.26296	0.00425624	0.035704	0	0	0	0	0	0	ChrVIII	2773701	2774381	681	-	Transcript induced by light in in developmentally competent mycelia
AN0694	0.431833	5.56261	0.00312883	0.0283914	319.731	238.273	297.449	429.581	542.845	469.358	ChrVIII	2772140	2773120	981	-	Ortholog(s) have intracellular localization
AN0695	-0.414101	5.50617	0.0625248	0.228521	24.4158	21.7849	19.9915	14.1103	24.7283	21.2986	ChrVIII	2770833	2772207	1375	+	Putative snoRNP component with a predicted role in ribosomal RNA pseudouridinylation
AN0696	-0.102924	6.36957	0.466266	0.744663	40.6931	46.293	40.5888	25.085	32.9711	23.6651	ChrVIII	2768155	2770496	2342	-	Putative spindle assembly checkpoint protein that localizes to the nuclear pore complex
AN0697	0.144492	6.98101	0.370375	0.66411	498.781	629.04	556.127	490.726	628.805	623.971	ChrVIII	2764309	2768136	3828	+	Ortholog(s) have role in actin cortical patch assembly, septin cytoskeleton organization and cellular bud neck, cellular bud tip, mating projection base, mating projection tip localization
AN0698	-0.177624	6.75097	0.226159	0.506753	668.529	957.176	855.394	649.075	827.809	680.767	ChrVIII	2760299	2763398	3100	+	Ortholog of A. nidulans FGSC A4 : AN9272, A. fumigatus Af293 : Afu1g13610, Afu4g09370, A. niger CBS 513.88 : An08g06690, An07g08670 and A. oryzae RIB40 : AO090012000513
AN0699	-0.209886	5.84373	0.111624	0.330244	449.949	449.314	427.697	311.995	327.355	360.499	ChrVIII	2755105	2756716	1612	+	Putative protein serine/threonine kinase
AN0700	-0.161356	6.77561	0.270323	0.561337	15.1146	19.0618	10.2987	10.9747	3.53261	9.46605	ChrVIII	2751785	2754900	3116	+	Ortholog(s) have fungal-type vacuole membrane localization
AN0701	-0.00988296	5.2698	0.989568	1	13.9519	12.254	12.7219	7.83908	21.1957	11.0437	ChrVIII	2750016	2751346	1331	-	Has domain(s) with predicted NAD binding, oxidoreductase activity, acting on the CH-OH group of donors, NAD or NADP as acceptor activity and role in oxidation-reduction process
AN0703	-0.11218	7.24863	0.480265	0.753962	595.281	630.402	553.098	496.997	551.088	470.936	ChrVIII	2742803	2747363	4561	+	Ortholog(s) have protein complex binding activity
AN0704	-0.237081	6.84558	0.109951	0.32724	535.986	810.127	611.861	479.751	587.591	508.8	ChrVIII	2738906	2742591	3686	+	Ortholog of A. fumigatus Af293 : Afu1g13700, A. niger CBS 513.88 : An08g06760, A. oryzae RIB40 : AO090012000507, Aspergillus wentii : Aspwe1_0027785 and Aspergillus sydowii : Aspsy1_0144836
AN0705	0.14969	7.2097	0.344494	0.640317	399.955	525.562	473.132	595.77	525.182	553.764	ChrVIII	2734817	2738403	3587	+	Ortholog(s) have isoleucine-tRNA ligase activity, role in isoleucyl-tRNA aminoacylation and cytosol localization
AN0706	0.127495	7.15786	0.419379	0.709015	63.9462	84.4166	87.8414	83.0942	95.3805	106.493	ChrVIII	2730932	2734695	3764	+	Ortholog(s) have role in ER to Golgi vesicle-mediated transport, Golgi vesicle docking, SNARE complex assembly and ER to Golgi transport vesicle membrane, Golgi membrane localization
AN0707	-0.139746	7.36526	0.388291	0.680994	72.0848	61.2701	76.937	62.7126	61.232	60.7405	ChrVIII	2726985	2730737	3753	-	Ortholog(s) have 5'-3' exoribonuclease activity, microtubule binding, recombinase activity
AN0708	-0.297264	6.24239	0.05456	0.209731	594.119	863.228	862.058	493.862	508.696	579.007	ChrVIII	2724600	2726504	1905	-	Putative pentafunctional AROM polypeptide with 3-dehydroquinate synthase, 3-dehydroquinate dehydratase, shikimate 5-dehydrogenase, shikimate kinase, and EPSP synthase activities
AN0709	0.133568	9.13241	0.562138	0.810996	1843.98	825.104	1088.02	1484.72	1179.89	1408.08	ChrVIII	2717183	2720574	3392	+	Putative zinc-finger protein
AN0710	-0.113315	5.19233	0.513597	0.777871	479.015	367.621	399.83	429.581	399.185	416.506	ChrVIII	2710157	2710838	682	+	Has domain(s) with predicted oxidoreductase activity, zinc ion binding activity and role in oxidation-reduction process
AN0712	0.0147967	6.73649	0.926472	0.98693	8.13861	9.53091	7.87544	14.1103	10.5978	10.2549	ChrVIII	2699713	2702436	2724	-	Protein with beta-glucosidase activity, involved in degradation of glucans
AN0713	0.0645103	6.86344	0.69478	0.881134	637.137	716.18	631.247	525.218	678.262	627.915	ChrVIII	2696977	2699391	2415	-	Has domain(s) with predicted substrate-specific transmembrane transporter activity, transmembrane transporter activity, role in transmembrane transport and integral component of membrane, membrane localization
AN0714	0.363671	6.05492	0.0133912	0.0814394	46.5064	47.6545	56.3397	73.6873	111.866	80.4614	ChrVIII	2694465	2695592	1128	-	Ortholog(s) have role in mRNA splicing, via spliceosome and U4/U6 x U5 tri-snRNP complex localization
AN0715	0.0369317	7.11768	0.813992	0.936791	88.3621	92.586	104.198	75.2551	70.6523	82.8279	ChrVIII	2691635	2694523	2889	+	Ortholog of A. fumigatus Af293 : Afu1g14070, A. niger CBS 513.88 : An01g11910, A. oryzae RIB40 : AO090012000454, Aspergillus wentii : Aspwe1_0110525 and Aspergillus sydowii : Aspsy1_0028467
AN0716	-0.0242812	6.34679	0.884956	0.969868	115.103	98.0322	104.198	78.3908	96.5581	99.3935	ChrVIII	2689534	2691497	1964	-	Ortholog(s) have phosphatidate cytidylyltransferase activity, role in cardiolipin biosynthetic process and extrinsic component of mitochondrial inner membrane, hyphal cell wall, mitochondrial matrix localization
AN0717	-0.058615	5.89915	0.680482	0.874983	331.358	386.683	377.415	462.505	348.551	353.399	ChrVIII	2687733	2689352	1620	-	Putative histidinol-phosphate aminotransferase with a predicted role in histidine metabolism
AN0718	-0.133146	6.25272	0.299143	0.592702	396.467	400.298	393.166	351.191	381.522	351.822	ChrVIII	2685370	2687783	2414	+	Has domain(s) with predicted DNA binding, sequence-specific DNA binding RNA polymerase II transcription factor activity, zinc ion binding activity and role in regulation of transcription, DNA-templated, transcription, DNA-templated
AN0719	0.127051	6.212	0.367054	0.661307	93.0127	88.5013	107.227	83.0942	83.6052	103.338	ChrVIII	2683259	2685056	1798	+	Subunit of the SAGA transcriptional regulatory complex
AN0720	-0.113083	5.29904	0.555958	0.807347	73.2475	62.6317	85.4182	95.6367	96.5581	100.971	ChrVIII	2681863	2683111	1249	-	Putative diphthine synthase with a predicted role in methionine metabolism
AN0721	0.225825	5.75957	0.122827	0.35095	36.0424	32.6774	41.8004	26.6529	49.4566	28.3982	ChrVIII	2681040	2682193	1154	+	Protein involved in regulation of conidiophore development
AN0722	-0.24597	6.09873	0.191425	0.459718	30.2291	40.8468	33.925	54.8735	57.6993	46.5414	ChrVIII	2679663	2680663	1001	-	Ortholog(s) have AP-2 adaptor complex, cytosol, nucleus localization
AN0723	0.732724	7.64024	3.88e-05	0.00080804	885.946	1153.24	1096.5	959.503	1249.37	1196.67	ChrVIII	2675840	2677991	2152	-	Ortholog of A. fumigatus Af293 : Afu1g13990, Afu6g13740, A. niger CBS 513.88 : An08g07150, An05g01960, A. oryzae RIB40 : AO090103000371 and Aspergillus wentii : Aspwe1_0047045, Aspwe1_0059532
AN0725	0.0613209	6.19842	0.708242	0.888758	420.882	471.099	422.85	432.717	519.294	561.652	ChrVIII	2667220	2668946	1727	+	Ortholog(s) have role in late endosome to vacuole transport via multivesicular body sorting pathway and endosome localization
AN0726	-0.641677	6.65108	0.000230792	0.00356141	570.865	957.176	731.204	371.572	327.355	320.268	ChrVIII	2665058	2667040	1983	+	Putative Sun-family protein
AN0727	-0.136431	6.24688	0.311283	0.605531	246.484	334.943	274.429	206.952	268.479	264.261	ChrVIII	2646897	2648651	1755	-	Ortholog(s) have role in mRNA cis splicing, via spliceosome and U4/U6 x U5 tri-snRNP complex, mitotic spindle pole body localization
AN0728	0.208495	6.30786	0.152084	0.399282	58.1329	51.7392	53.3107	51.7379	60.0544	63.8958	ChrVIII	2644553	2646718	2166	+	Has domain(s) with predicted snoRNA binding activity and role in ribosome biogenesis, snRNA pseudouridine synthesis
AN0732	-0.0233569	7.36312	0.9234	0.985884	1774.22	905.436	941.418	1530.19	591.124	848.789	ChrVIII	2633783	2636302	2520	+	Putative transporter of the major facilitator superfamily (MFS)
AN0733	0.229718	7.89197	0.249095	0.534996	233.694	127.986	126.613	194.409	142.482	162.501	ChrVIII	2630355	2631898	1544	+	Histone H3
AN0734	-0.0250771	6.73314	0.886387	0.970943	104.639	62.6317	91.4763	76.8229	94.203	66.2624	ChrVIII	2628708	2629735	1028	-	Histone H4.1, core histone protein
AN0735	-0.100339	5.62872	0.456633	0.737834	896.41	1085.16	988.671	705.517	771.287	751.762	ChrVIII	2627013	2627600	588	-	Protein of unknown function
AN0736	-0.00391459	4.96625	1	1	302.291	324.051	338.644	366.869	370.924	338.411	ChrVIII	2622179	2623278	1100	-	Ortholog of A. nidulans FGSC A4 : AN2423, A. fumigatus Af293 : Afu1g14230, Afu2g13800, A. niger CBS 513.88 : An01g12240, An02g05360 and A. oryzae RIB40 : AO090026000195
AN0737	-0.158379	5.09874	0.309264	0.603019	0	0	0	0	0	0	ChrVIII	2618682	2620968	2287	+	Possible pseudogene, similar to Zn(II)2Cys6 transcription factor
AN0738	0	-1.78364	1	1	0	0	0	0	0	0	ChrVIII	2618682	2619574	893	+	Has domain(s) with predicted sequence-specific DNA binding RNA polymerase II transcription factor activity, zinc ion binding activity, role in regulation of transcription, DNA-templated and nucleus localization
AN0739	0.0598435	6.22123	0.657304	0.862656	2.32532	2.72312	3.63482	4.70345	2.35508	2.36651	ChrVIII	2616069	2618197	2129	-	Has domain(s) with predicted role in transmembrane transport and integral component of membrane localization
AN0740	0.29585	6.34259	0.0281973	0.137055	530.172	559.6	580.965	553.439	705.345	861.411	ChrVIII	2613607	2615453	1847	+	Has domain(s) with predicted oxidoreductase activity, oxidoreductase activity, acting on the aldehyde or oxo group of donors, NAD or NADP as acceptor activity and role in oxidation-reduction process
AN0741	0.175441	5.44542	0.234193	0.517026	360.424	276.396	386.502	396.657	428.624	386.53	ChrVIII	2610239	2611336	1098	-	Pectate lyase involved in degradation of pectin
AN0742	0.401794	7.74361	0.0450047	0.18594	959.193	1041.59	1252.8	964.206	1718.03	1965.78	ChrVIII	2605471	2608559	3089	-	Has domain(s) with predicted DNA binding, sequence-specific DNA binding RNA polymerase II transcription factor activity, zinc ion binding activity and role in regulation of transcription, DNA-templated, transcription, DNA-templated
AN0743	-0.0179625	5.74683	0.907433	0.979321	27.9038	36.7621	33.925	32.9241	37.6812	21.2986	ChrVIII	2604247	2605566	1320	+	Putative GNAT-type acetyltransferase
AN0744	-0.247814	5.92729	0.0822059	0.270694	304.617	405.744	434.967	224.198	395.653	332.889	ChrVIII	2599266	2601191	1926	-	Has domain(s) with predicted catalytic activity, pyridoxal phosphate binding activity and role in biosynthetic process
AN0745	-0.810273	5.9359	8.48e-05	0.0015588	451.112	867.313	711.819	341.784	526.359	495.39	ChrVIII	2596590	2598208	1619	-	Putative nucleolar protein
AN0746	-0.0862983	5.83943	0.554957	0.806755	239.508	266.865	282.304	211.655	208.424	254.006	ChrVIII	2595274	2596239	966	-	Has domain(s) with predicted catalytic activity, coenzyme binding activity and role in cellular metabolic process
AN0747	-0.221856	6.48983	0.107175	0.321914	504.594	737.965	592.475	429.581	478.08	513.533	ChrVIII	2592996	2595051	2056	-	Putative ubiquinol-cytochrome-c reductase subunit with a predicted role in energy metabolism
AN0748	0.125781	6.27259	0.365832	0.660345	381.352	589.555	548.858	380.979	551.088	533.254	ChrVIII	2589338	2591711	2374	-	Has domain(s) with predicted sequence-specific DNA binding, sequence-specific DNA binding transcription factor activity and role in regulation of transcription, DNA-templated
AN0749	0.404505	5.60493	0.00263156	0.0248855	0	2.72312	0.605803	0	0	0.788838	ChrVIII	2586488	2587417	930	+	Possible pseudogene
AN0750	0.131543	6.82153	0.419025	0.708639	0	1.36156	1.81741	0	2.35508	1.57768	ChrVIII	2582515	2585994	3480	-	Ortholog of Neosartorya fischeri NRRL 181 : NFIA_107010, Aspergillus versicolor : Aspve1_0082823, Aspergillus niger ATCC 1015 : 128988-mRNA, 45631-mRNA and Aspergillus zonatus : Aspzo1_0123234
AN0751	0.229699	6.97292	0.153644	0.402162	392.979	496.969	382.262	412.335	536.957	508.8	ChrVIII	2573185	2575598	2414	+	Ortholog of A. fumigatus Af293 : Afu1g14080, A. niger CBS 513.88 : An01g11940, A. oryzae RIB40 : AO090012000449, Aspergillus wentii : Aspwe1_0490157 and Aspergillus sydowii : Aspsy1_0142944
AN0752	-0.0101457	6.0481	0.953331	0.994766	98.826	59.9086	73.3022	133.264	73.0073	82.8279	ChrVIII	2569272	2570852	1581	+	Ortholog(s) have RNA polymerase I activity, RNA polymerase II activity, RNA polymerase III activity, RNA-directed RNA polymerase activity
AN0753	0.490327	7.31394	0.0585628	0.219112	56.9703	55.8239	62.3977	83.0942	62.4095	56.7963	ChrVIII	2566890	2569019	2130	-	Ortholog(s) have cytosol localization
AN0754	0.888239	7.1562	0.000189177	0.00302318	1444.02	852.336	863.875	2484.99	1287.05	1512.99	ChrVIII	2565603	2566581	979	-	Ortholog of A. fumigatus Af293 : Afu1g14150, A. niger CBS 513.88 : An01g11990, A. oryzae RIB40 : AO090012000447, Neosartorya fischeri NRRL 181 : NFIA_011270 and Aspergillus wentii : Aspwe1_0040208
AN0755	0.000323583	6.22188	1	1	719.686	833.274	775.428	796.45	828.986	806.981	ChrVIII	2564664	2565714	1051	+	Ortholog of A. oryzae RIB40 : AO090012000446, Neosartorya fischeri NRRL 181 : NFIA_011260, Aspergillus wentii : Aspwe1_0027743 and Aspergillus versicolor : Aspve1_0023897
AN0756	0.194134	7.16984	0.212655	0.488694	348.798	339.028	392.56	313.563	347.374	379.431	ChrVIII	2561074	2564478	3405	+	Beta-galactosidase with a predicted role in lactose metabolism
AN0757	-0.155323	6.74621	0.294018	0.587294	336.008	588.193	457.987	366.869	430.979	440.171	ChrVIII	2557196	2560431	3236	+	Ortholog(s) have tRNA (cytosine-5-)-methyltransferase activity, role in tRNA methylation and nucleus localization
AN0758	-0.0905639	5.7133	0.550508	0.803148	8.13861	4.08468	4.84642	7.83908	3.53261	7.88838	ChrVIII	2554980	2556622	1643	+	Ortholog(s) have role in cellular response to iron ion starvation, siderophore biosynthetic process and cytoplasm localization
AN0759	-0.0999824	4.77938	0.547262	0.802197	9.30127	12.254	9.08705	4.70345	8.24276	3.94419	ChrVIII	2553854	2554458	605	-	Ortholog of A. nidulans FGSC A4 : AN10907, A. fumigatus Af293 : Afu1g14190, Afu5g00975, A. niger CBS 513.88 : An01g12200 and A. oryzae RIB40 : AO090005000951
AN0760	-0.0407674	5.65191	0.791215	0.92728	386.003	355.367	382.867	428.014	483.968	409.407	ChrVIII	2551540	2553274	1735	+	Has domain(s) with predicted role in transmembrane transport and integral component of membrane localization
AN0761	0.19013	5.29227	0.171549	0.430712	398.792	458.845	554.916	434.285	369.747	453.582	ChrVIII	2548794	2550065	1272	+	Has domain(s) with predicted O-methyltransferase activity
AN0762	0.129182	6.45174	0.338787	0.635285	29.0665	31.3158	43.012	42.331	41.2138	51.2744	ChrVIII	2544124	2546562	2439	+	Ortholog(s) have role in Golgi vesicle transport and Golgi membrane localization
AN0763	0.114134	6.93737	0.465331	0.744073	38.3677	38.1236	44.8294	64.2804	52.9892	55.2186	ChrVIII	2539461	2543400	3940	-	Putative CORVET complex protein involved in vacuolar protein sorting
AN0764	0.15923	5.01472	0.305326	0.599456	239.508	272.312	285.939	263.393	304.982	290.292	ChrVIII	2537166	2538337	1172	-	Has domain(s) with predicted catalytic activity, catechol 1,2-dioxygenase activity, ferric iron binding, iron ion binding and oxidoreductase activity, more
AN0765	-0.023634	5.39344	0.865505	0.961139	484.829	420.722	429.514	457.802	401.54	425.183	ChrVIII	2535939	2537031	1093	+	Has domain(s) with predicted catalytic activity, coenzyme binding activity and role in cellular metabolic process
AN0766	-0.131433	7.30179	0.418464	0.708468	840.602	822.381	659.114	511.108	645.291	613.716	ChrVIII	2532787	2535446	2660	+	Has domain(s) with predicted sequence-specific DNA binding RNA polymerase II transcription factor activity, zinc ion binding activity, role in regulation of transcription, DNA-templated and nucleus localization
AN0767	0.305815	6.62707	0.0378362	0.166069	410.419	435.699	402.253	238.308	401.54	381.009	ChrVIII	2530697	2531530	834	-	Ortholog(s) have RNA binding activity and role in mRNA splicing, via spliceosome, maturation of SSU-rRNA, nuclear-transcribed mRNA catabolic process
AN0768	0.506692	6.75064	0.000743324	0.0091857	352.286	394.852	364.088	473.48	626.45	559.286	ChrVIII	2528668	2530434	1767	-	Ortholog of A. fumigatus Af293 : Afu1g14300, A. oryzae RIB40 : AO090011000381, Neosartorya fischeri NRRL 181 : NFIA_011110 and Aspergillus versicolor : Aspve1_0067752
AN0770	0.568848	7.16192	0.000231807	0.00357194	0	0	0	0	0	0	ChrVIII	2523524	2525396	1873	-	Ortholog(s) have Dsc E3 ubiquitin ligase complex, endoplasmic reticulum localization
AN0771	0.501668	7.98132	0.00190494	0.0194101	567.377	584.109	534.318	885.816	1027.99	1001.82	ChrVIII	2515406	2520931	5526	-	Putative ABC multidrug transporter
AN0773	0.0757709	6.93162	0.652738	0.860099	866.181	998.022	872.962	993.995	1011.5	913.474	ChrVIII	2506085	2508628	2544	-	Has domain(s) with predicted oxidoreductase activity and role in oxidation-reduction process
AN0774	0.125153	6.02245	0.39166	0.68461	15.1146	9.53091	25.4437	25.085	15.308	14.1991	ChrVIII	2504339	2505938	1600	+	Has domain(s) with predicted oxidoreductase activity, transferase activity, transferring acyl groups other than amino-acyl groups, zinc ion binding activity and role in oxidation-reduction process
AN0775	-0.394111	6.17185	0.0465042	0.18995	18.6025	10.8925	19.9915	17.246	25.9058	31.5535	ChrVIII	2502515	2503943	1429	-	Has domain(s) with predicted NAD binding, oxidoreductase activity, acting on the CH-OH group of donors, NAD or NADP as acceptor activity and role in oxidation-reduction process
AN0776	0.455294	7.98211	0.166018	0.421349	651.089	2004.21	1661.72	542.464	1152.81	1173	ChrVIII	2500917	2502273	1357	-	Ortholog(s) have structural constituent of ribosome activity, role in cellular response to drug, cytoplasmic translation and cell surface, cytosolic large ribosomal subunit localization
AN0777	1.34927	6.84693	1.21e-13	1.71e-11	623.185	897.267	747.561	1164.89	2001.81	1920.03	ChrVIII	2498612	2500284	1673	-	Has domain(s) with predicted role in intracellular protein transport and intracellular localization
AN0778	0.555482	5.73228	5.98e-05	0.00116502	386.003	420.722	428.909	597.338	591.124	569.541	ChrVIII	2496655	2497818	1164	-	Has domain(s) with predicted viral capsid localization
AN0779	0.0813908	6.98322	0.603445	0.834753	526.684	736.603	664.566	650.643	700.635	741.507	ChrVIII	2492585	2495951	3367	+	Putative glucan 1,3-beta-glucosidase with a predicted role in glucan metabolism
AN0780	0.68173	6.80104	2.86e-05	0.00063452	384.84	370.344	348.943	481.319	606.432	586.895	ChrVIII	2489592	2491120	1529	+	Ortholog(s) have 2-aminoadipate transaminase activity and cytoplasm, nucleus localization
AN0781	0.697799	7.53303	1.96e-05	0.000457769	248.809	360.813	281.093	440.556	602.899	673.667	ChrVIII	2484471	2488201	3731	-	Ortholog of A. fumigatus Af293 : Afu1g14500, A. niger CBS 513.88 : An01g12470, A. oryzae RIB40 : AO090011000360, Aspergillus wentii : Aspwe1_0112044 and Aspergillus sydowii : Aspsy1_0145580
AN0782	0.0470138	6.85248	0.757867	0.912336	432.509	514.669	448.9	475.048	571.106	466.992	ChrVIII	2480600	2484058	3459	-	Has domain(s) with predicted metal ion transmembrane transporter activity, role in metal ion transport, transmembrane transport and membrane localization
AN0783	0.106182	5.36574	0.495057	0.765579	0	0	0	0	0	0	ChrVIII	2478567	2480503	1937	-	Has domain(s) with predicted carbon-nitrogen ligase activity, with glutamine as amido-N-donor, hydrolase activity, acting on carbon-nitrogen (but not peptide) bonds, in linear amides activity
AN0784	0.336325	5.49895	0.0180346	0.101015	399.955	281.843	319.864	413.903	375.634	386.53	ChrVIII	2477243	2478360	1118	-	Ortholog(s) have glyoxysome localization
AN0785	0.529315	4.93956	0.0103688	0.0685263	186.025	141.602	203.55	401.361	277.899	201.942	ChrVIII	2476354	2477176	823	+	Putative manganese superoxide dismutase
AN0786	1.06679	5.09604	9.99e-05	0.00179322	166.26	232.826	202.338	332.377	315.58	216.93	ChrVIII	2475392	2476016	625	+	Ortholog of Neosartorya fischeri NRRL 181 : NFIA_010870, Aspergillus wentii : Aspwe1_0171813, Aspergillus versicolor : Aspve1_0049042 and Aspergillus clavatus NRRL 1 : ACLA_020880
AN0787	0.312313	6.28812	0.0476244	0.192999	109.29	119.817	91.4763	98.7724	110.689	99.3935	ChrVIII	2472930	2474752	1823	+	Putative mannosyl-oligosaccharide 1,2-alpha-mannosidase with a predicted role in mannose polymer metabolism
AN0788	0.16905	6.00361	0.236185	0.51875	120.917	130.71	112.074	122.29	134.239	125.425	ChrVIII	2471020	2472096	1077	-	Ortholog of A. niger CBS 513.88 : An09g02430, An03g05960, An09g00710, An09g00820, An09g01710 and A. oryzae RIB40 : AO090005000954, AO090003000250, AO090012000369, AO090010000570, AO090023000882, AO090120000022, AO090012000900
AN0789	-0.0542102	7.55799	0.735177	0.902578	0	0	0	0	0	0	ChrVIII	2466106	2467949	1844	+	Ortholog of Aspergillus sydowii : Aspsy1_0053160
AN0790	-0.12527	7.48772	0.449384	0.732248	86.0367	74.8857	107.833	65.8482	40.0363	59.1628	ChrVIII	2464346	2465713	1368	-	Ortholog(s) have intracellular localization
AN0791	0.645535	5.92444	0.000347269	0.00502747	754.566	864.59	840.855	860.731	1161.05	1083.86	ChrVIII	2463539	2464171	633	-	Protein of unknown function
AN0792	0.146597	6.65274	0.304127	0.597649	63.9462	58.547	73.908	48.6023	61.232	61.5293	ChrVIII	2461131	2463466	2336	+	Has domain(s) with predicted metal ion binding, zinc ion binding activity
AN0793	-0.0713923	5.23942	0.611625	0.839425	72.0848	54.4623	56.9455	70.5517	61.232	61.5293	ChrVIII	2459941	2460893	953	-	Has domain(s) with predicted catalytic activity and role in nucleoside metabolic process
AN0794	-0.104873	4.89643	0.538137	0.795864	288.339	483.353	351.972	333.945	396.83	302.914	ChrVIII	2456493	2457663	1171	-	Subunit of the SAGA transcriptional regulatory complex
AN0795	-0.512767	5.11876	0.000609599	0.00789181	82.5488	80.3319	87.8414	94.0689	67.1196	81.2503	ChrVIII	2455817	2456656	840	+	Ortholog of A. fumigatus Af293 : Afu1g14590, A. niger CBS 513.88 : An01g12590, Neosartorya fischeri NRRL 181 : NFIA_010830, Aspergillus wentii : Aspwe1_0027661 and Aspergillus versicolor : Aspve1_0121944
AN0796	-0.0664401	5.21093	0.654771	0.861221	45.3437	50.3777	46.041	45.4666	35.3261	35.4977	ChrVIII	2454536	2455689	1154	-	Has domain(s) with predicted role in rRNA processing and small-subunit processome localization
AN0797	-0.0860105	6.35122	0.50606	0.771845	274.387	434.337	285.939	257.122	352.084	304.491	ChrVIII	2451625	2454555	2931	+	Putative phosphoribosyl-AMP cyclohydrolase
AN0798	0.0405036	5.90276	0.86827	0.962421	318.569	615.424	536.136	308.86	576.993	540.354	ChrVIII	2448515	2449685	1171	-	Protein of unknown function
AN0799	0.131498	6.2175	0.31057	0.604472	37.2051	27.2312	41.8004	34.4919	47.1015	39.4419	ChrVIII	2444983	2447430	2448	+	Has domain(s) with predicted chitin synthase activity and role in chitin biosynthetic process
AN0800	0.102935	6.2401	0.453228	0.735516	66.2716	49.0161	35.7424	40.7632	34.1486	29.9758	ChrVIII	2442215	2444654	2440	-	Protein of unknown function
AN0801	-0.0417528	6.11684	0.74896	0.907965	437.16	377.152	392.56	481.319	402.718	364.443	ChrVIII	2439503	2441565	2063	+	Has domain(s) with predicted catalytic activity and role in metabolic process
AN0802	0.00254308	6.6391	0.982991	1	40.6931	34.039	35.1366	61.1448	34.1486	37.8642	ChrVIII	2436323	2439016	2694	+	Ortholog(s) have phosphatidate phosphatase activity
AN0803	-0.0551221	6.98845	0.727808	0.899302	39.5304	24.5081	33.3192	39.1954	34.1486	39.4419	ChrVIII	2432141	2435682	3542	-	Ortholog of A. fumigatus Af293 : Afu1g14620, A. niger CBS 513.88 : An01g12620, A. oryzae RIB40 : AO090003001568, Aspergillus wentii : Aspwe1_0027658 and Aspergillus sydowii : Aspsy1_0139476
AN0804	0.272743	6.00922	0.11875	0.342543	422.045	543.262	551.281	438.988	521.649	481.98	ChrVIII	2430420	2431837	1418	-	Ortholog(s) have cytosol, nucleus localization
AN0805	-0.07507	5.22794	0.734092	0.902385	373.213	503.777	524.625	341.784	375.634	381.009	ChrVIII	2429285	2430521	1237	+	Ortholog of A. fumigatus Af293 : Afu1g14640, A. niger CBS 513.88 : An01g12640, A. oryzae RIB40 : AO090003000485, Aspergillus wentii : Aspwe1_0487250 and Aspergillus sydowii : Aspsy1_0025994
AN0806	-0.0619349	6.93735	0.730852	0.901513	561.564	852.336	703.337	636.533	727.718	731.252	ChrVIII	2427273	2429008	1736	+	Ortholog(s) have role in single-species biofilm formation on inanimate substrate and cytosol, nucleus localization
AN0807	-0.186405	7.33636	0.258388	0.546536	968.495	1101.5	948.688	1039.46	1178.72	1165.11	ChrVIII	2422034	2424142	2109	-	Methyltransferase-domain protein	laeA
AN0808	-0.159204	6.07867	0.226932	0.5076	27.9038	28.5927	31.5018	53.3057	48.279	40.2307	ChrVIII	2419547	2421380	1834	+	Component of the Set1/COMPASS methytransferase complex
AN0809	-0.0387485	7.75224	0.810965	0.935114	66.2716	50.3777	59.9745	61.1448	31.7935	54.4298	ChrVIII	2412886	2419315	6430	-	Ortholog(s) have DNA binding activity and cytosol, nucleus localization
AN0810	-0.0153292	7.17859	0.922977	0.98584	462.738	585.47	524.625	388.818	560.508	514.322	ChrVIII	2408762	2412739	3978	-	Protein with a predicted role in ER-associated protein degradation
AN0811	0.348323	6.17008	0.0103362	0.0683855	255.785	249.165	262.919	253.986	220.2	242.962	ChrVIII	2405848	2407837	1990	-	Putative allantoate transporter
AN0813	0.279237	6.58187	0.0411694	0.175601	2.32532	1.36156	2.42321	0	3.53261	1.57768	ChrVIII	2399368	2401818	2451	+	Ortholog of A. fumigatus Af293 : Afu1g14720, A. niger CBS 513.88 : An01g12740, A. oryzae RIB40 : AO090003000498, Aspergillus wentii : Aspwe1_0040103 and Aspergillus sydowii : Aspsy1_0138475
AN0814	0.145939	6.72794	0.345627	0.641854	3.48798	1.36156	0	0	0	0	ChrVIII	2396639	2398871	2233	-	Activator of anaphase-promoting complex involved in mitotic spindle assembly checkpoint and regulation of mitotic metaphase/anaphase transition
AN0815	0.465134	6.58407	0.00061505	0.00792428	156.959	155.218	134.488	180.299	209.602	191.688	ChrVIII	2395354	2396708	1355	+	Ortholog of A. fumigatus Af293 : Afu4g14380, A. niger CBS 513.88 : An06g00370, A. oryzae RIB40 : AO090005001119, Aspergillus wentii : Aspwe1_0043957 and Aspergillus sydowii : Aspsy1_0139553
AN0816	0.693054	7.51953	7.65e-05	0.00143253	147.658	162.025	155.691	224.198	263.768	225.608	ChrVIII	2392644	2395281	2638	-	Ortholog(s) have TBP-class protein binding, TBP-class protein binding RNA polymerase II transcription factor activity involved in preinitiation complex assembly activity
AN0817	0.659388	7.66333	5.14e-05	0.00102145	641.788	645.379	584.6	888.951	893.751	930.039	ChrVIII	2389356	2392541	3186	+	Ortholog(s) have role in positive regulation of ribosomal protein gene transcription from RNA polymerase II promoter, regulation of cell size and cytosol, nucleus localization
AN0818	0.657063	6.48217	2.43e-06	7.92e-05	417.394	413.914	365.905	600.473	618.207	518.266	ChrVIII	2385104	2387541	2438	-	Ortholog(s) have tRNA dihydrouridine synthase activity, role in tRNA modification and cytoplasm, nucleus localization
AN0819	0.746385	6.31483	0.000204873	0.00324513	325.544	340.39	453.141	420.174	685.327	668.934	ChrVIII	2383394	2384965	1572	-	Ortholog(s) have endoplasmic reticulum, plasma membrane localization
AN0820	0.144345	5.82961	0.464268	0.74308	418.557	575.939	524.625	429.581	548.732	538.776	ChrVIII	2380487	2381217	731	+	Ortholog of A. niger CBS 513.88 : An01g12850, Neosartorya fischeri NRRL 181 : NFIA_010610, Aspergillus carbonarius ITEM 5010 : Acar5010_207906 and Aspergillus tubingensis : Asptu1_0189069
AN0821	-0.171639	5.80989	0.192055	0.460419	574.353	837.358	714.848	537.761	584.059	596.361	ChrVIII	2373388	2374936	1549	-	Ortholog(s) have role in establishment or maintenance of cell polarity, mitochondrial genome maintenance, mitochondrion inheritance, phospholipid transport, protein import into mitochondrial outer membrane
AN0822	-0.0360722	7.16072	0.827589	0.943276	542.962	571.855	507.663	449.963	471.015	415.717	ChrVIII	2369029	2373238	4210	+	Possible checkpoint kinase
AN0823	-0.0927259	6.68246	0.510328	0.775868	391.816	450.676	406.494	338.648	386.232	424.395	ChrVIII	2364599	2366652	2054	+	Ortholog of A. fumigatus Af293 : Afu1g14830, A. niger CBS 513.88 : An01g12940, A. oryzae RIB40 : AO090005001249, Aspergillus wentii : Aspwe1_0171783 and Aspergillus sydowii : Aspsy1_0053537
AN0824	0.123869	6.2342	0.360137	0.656005	217.417	272.312	201.127	239.876	301.45	293.448	ChrVIII	2361292	2363210	1919	-	Putative mitochondrial acyl-coA dehydrogenase involved in short-chain fatty acid beta-oxidation
AN0825	-0.0391413	7.31522	0.815371	0.936885	1219.63	1473.21	1225.54	1312.26	1255.25	1159.59	ChrVIII	2359333	2361209	1877	+	Ortholog of A. fumigatus Af293 : Afu1g14860, A. niger CBS 513.88 : An06g02310, An01g12970, A. oryzae RIB40 : AO090005001247, Aspergillus wentii : Aspwe1_0485796 and Aspergillus sydowii : Aspsy1_0083958
AN0826	0.0921134	6.74498	0.530751	0.789384	871.994	1019.81	1020.78	871.705	1157.52	1016.81	ChrVIII	2356242	2357903	1662	+	Predicted DDE1 transposon-related ORF
AN0827	-0.0439132	6.8838	0.822618	0.941095	934.778	1177.75	1039.56	876.409	1415.4	1101.22	ChrVIII	2352455	2354184	1730	-	Ortholog(s) have glucosaminyl-phosphotidylinositol O-acyltransferase activity and role in GPI anchor biosynthetic process, cellular response to drug
AN0828	0.113597	6.43664	0.416058	0.70678	505.757	487.438	497.364	431.149	545.2	559.286	ChrVIII	2349686	2352042	2357	-	Putative amidase
AN0829	-0.0335857	6.38249	0.794864	0.928595	565.052	597.724	595.504	688.271	625.272	698.91	ChrVIII	2347646	2349625	1980	+	Low-affinity cAMP phosphodiesterase
AN0830	0.376436	6.93208	0.0131826	0.0807592	794.096	793.789	706.972	959.503	891.396	906.374	ChrVIII	2345711	2347202	1492	+	Has domain(s) with predicted transporter activity, role in transport and membrane localization
AN0831	0.720744	7.88997	6.13e-06	0.000168057	254.622	149.771	179.923	318.266	244.928	275.304	ChrVIII	2343283	2345500	2218	+	Ortholog(s) have cytoplasm localization
AN0832	0.0418333	8.62061	0.844577	0.951264	108.127	104.84	107.227	217.926	207.247	251.639	ChrVIII	2340883	2342987	2105	-	Has domain(s) with predicted aminopeptidase activity, manganese ion binding activity and role in cellular process
AN0833	-0.23001	7.99909	0.1828	0.447791	1655.63	2028.72	2177.26	1401.63	1595.56	2069.12	ChrVIII	2338509	2339918	1410	-	Ortholog of A. fumigatus Af293 : Afu1g14930, A. oryzae RIB40 : AO090005001239, Aspergillus wentii : Aspwe1_0171773, Aspergillus sydowii : Aspsy1_0139633 and Aspergillus terreus NIH2624 : ATET_00857
AN0834	-0.101277	7.40695	0.549857	0.803148	1219.63	1015.72	1086.2	1030.05	845.472	993.146	ChrVIII	2335371	2338435	3065	-	Putative ER protein-translocation complex subunit
AN0835	-0.108831	5.88248	0.423599	0.712101	438.322	432.976	485.248	379.411	374.457	440.96	ChrVIII	2333485	2335424	1940	+	Has domain(s) with predicted sequence-specific DNA binding RNA polymerase II transcription factor activity, zinc ion binding activity, role in regulation of transcription, DNA-templated and nucleus localization
AN0836	-0.238135	6.57887	0.0927151	0.292466	619.697	744.772	680.317	584.795	486.323	466.992	ChrVIII	2328793	2330866	2074	+	Ortholog(s) have D-arabinono-1,4-lactone oxidase activity
AN0837	0.0746509	7.81812	0.64706	0.85788	925.476	1041.59	1015.33	920.307	1177.54	1104.37	ChrVIII	2323052	2328329	5278	+	Protein with similarity to mammalian fragmin
AN0839	-0.0116071	6.21925	0.935677	0.989451	15.1146	35.4005	26.0495	31.3563	29.4384	24.454	ChrVIII	2310664	2312608	1945	+	Has domain(s) with predicted oxidoreductase activity and role in carotenoid biosynthetic process, chlorophyll biosynthetic process, oxidation-reduction process, photosynthesis
AN0840	0.394923	7.21735	0.0356205	0.159199	33.7171	47.6545	38.7714	21.9494	35.3261	23.6651	ChrVIII	2307889	2310236	2348	-	Putative alpha-isopropylmalate synthase with a predicted role in valine, leucine, and isoleucine metabolism
AN0841	0.669923	6.87167	0.000343505	0.00497966	852.229	1074.27	1085.6	1381.25	1799.28	1527.98	ChrVIII	2306985	2307809	825	+	Protein of unknown function
AN0842	0.15677	7.77972	0.338409	0.634796	133.706	126.625	134.488	186.57	91.8479	111.226	ChrVIII	2299537	2305841	6305	+	Ortholog(s) have cell division site, spindle localization
AN0843	-0.726441	7.22059	0.0520268	0.204444	75.5728	437.06	287.151	79.9586	161.323	153.034	ChrVIII	2297413	2298712	1300	-	Ortholog(s) have structural constituent of ribosome activity, role in rRNA export from nucleus and 90S preribosome, cytosolic small ribosomal subunit, membrane, nucleolus localization
AN0844	0.0302164	6.30243	0.832228	0.946062	238.345	629.04	545.223	326.106	488.678	430.705	ChrVIII	2294740	2297276	2537	-	Protein required for actin cytoskeleton organization and cell cycle progression
AN0845	0.342398	6.46043	0.0143393	0.0858047	41.8557	69.4395	52.0991	106.611	82.4276	85.1945	ChrVIII	2293100	2293986	887	+	Ortholog of A. oryzae RIB40 : AO090003000396, Aspergillus wentii : Aspwe1_0118965, Aspergillus versicolor : Aspve1_0024021 and Aspergillus niger ATCC 1015 : 182627-mRNA
AN0846	0.626962	5.68502	2.89e-06	8.85e-05	49.9943	77.6088	63.0035	90.9333	68.2972	74.1507	ChrVIII	2291582	2292874	1293	-	Ortholog of A. fumigatus Af293 : Afu1g15040, A. niger CBS 513.88 : An01g13210, A. oryzae RIB40 : AO090005001223, Aspergillus wentii : Aspwe1_0040051 and Aspergillus sydowii : Aspsy1_0038559
AN0847	0.157348	7.28503	0.326345	0.622245	368.563	521.477	481.008	537.761	744.204	627.915	ChrVIII	2288061	2291576	3516	+	Putative chaperone of the endoplasmic reticulum (ER) lumen
AN0848	-0.00440008	5.91196	0.98791	1	72.0848	93.9475	80.5718	106.611	87.1378	67.0512	ChrVIII	2285964	2287601	1638	+	Ortholog(s) have role in mitochondrial genome maintenance, plasmid maintenance and cytosol, mitochondrion localization
AN0849	-0.0311561	6.63124	0.839471	0.949883	39.5304	61.2701	76.937	51.7379	47.1015	53.641	ChrVIII	2283442	2285803	2362	-	Ortholog of A. nidulans FGSC A4 : AN6081, A. fumigatus Af293 : Afu1g15080, Afu2g09190, A. niger CBS 513.88 : An01g13240, An12g04840 and A. oryzae RIB40 : AO090005001220, AO090011000776
AN0850	-0.163965	6.38141	0.219996	0.498544	31.3918	39.4852	39.3772	51.7379	27.0834	40.2307	ChrVIII	2280714	2283170	2457	+	Ortholog(s) have Golgi apparatus, endoplasmic reticulum localization
AN0851	-0.145995	5.27038	0.469284	0.746738	44.181	53.1008	41.8004	48.6023	36.5037	42.5972	ChrVIII	2279101	2280474	1374	-	Has domain(s) with predicted cholestenol delta-isomerase activity, role in sterol metabolic process and endoplasmic reticulum, integral component of membrane localization
AN0852	0.193723	4.26741	0.252832	0.539578	80.2235	59.9086	79.3602	92.5011	85.9602	84.4056	ChrVIII	2278558	2279350	793	+	Has domain(s) with predicted integral component of membrane localization
AN0853	0.100226	7.12428	0.53271	0.791225	24.4158	29.9543	36.3482	37.6276	20.0181	21.2986	ChrVIII	2275712	2278242	2531	-	Has domain(s) with predicted DNA binding, sequence-specific DNA binding RNA polymerase II transcription factor activity, zinc ion binding activity and role in regulation of transcription, DNA-templated, transcription, DNA-templated
AN0854	0.122575	8.40941	0.446871	0.730164	854.554	1175.02	1033.5	932.85	1095.11	1102.01	ChrVIII	2269244	2275436	6193	-	Ortholog of A. fumigatus Af293 : Afu1g15110, A. niger CBS 513.88 : An01g13270, A. oryzae RIB40 : AO090005001214, Neosartorya fischeri NRRL 181 : NFIA_010310 and Aspergillus wentii : Aspwe1_0051140
AN0855	-0.0847462	7.2681	0.600094	0.833692	956.868	833.274	836.614	964.206	946.74	801.459	ChrVIII	2265729	2268885	3157	+	Ortholog(s) have DNA translocase activity, double-stranded DNA binding activity
AN0856	0.212075	8.10421	0.211534	0.487317	1476.58	1475.93	1222.51	1282.47	1788.68	1491.69	ChrVIII	2263548	2265599	2052	+	Putative amino acid transporter
AN0857	-0.079318	8.66711	0.631237	0.848185	1418.44	1633.87	1513.9	1094.33	1601.45	1356.8	ChrVIII	2256884	2260169	3286	-	Ortholog of A. nidulans FGSC A4 : AN6924, AN5943, AN8512, AN8548, AN8661, AN4642 and A. fumigatus Af293 : Afu1g15290, Afu3g00850, Afu4g08850, Afu7g00920
AN0858	-0.285949	7.88434	0.192858	0.461616	3670.51	1055.21	1315.2	2630.79	697.102	953.705	ChrVIII	2252756	2255831	3076	+	Putative chaperone
AN0859	-0.467112	7.68522	0.372529	0.666623	762.704	419.36	396.801	625.558	369.747	361.288	ChrVIII	2251232	2252421	1190	+	Protein of unknown function
AN0860	-0.19667	7.38996	0.229583	0.510831	501.106	494.246	596.11	540.896	582.881	613.716	ChrVIII	2247339	2249843	2505	-	Ortholog of A. fumigatus Af293 : Afu1g15260, A. niger CBS 513.88 : An01g13370, A. oryzae RIB40 : AO090103000449, AO090005001207 and Aspergillus wentii : Aspwe1_0111296
AN0861	-0.162498	6.87543	0.280421	0.572698	24.4158	35.4005	28.4727	23.5172	22.3732	25.2428	ChrVIII	2245649	2247322	1674	+	Ortholog of A. fumigatus Af293 : Afu1g15250, A. oryzae RIB40 : AO090005001206, Aspergillus wentii : Aspwe1_0051149, Aspergillus sydowii : Aspsy1_0122516 and Aspergillus terreus NIH2624 : ATET_00827
AN0862	-0.322688	5.12861	0.111098	0.32947	67.4342	54.4623	46.041	62.7126	55.3443	43.3861	ChrVIII	2244536	2245297	762	-	Ortholog(s) have tubulin binding activity, role in tubulin complex assembly and prefoldin complex localization
AN0863	-0.116428	7.56271	0.460974	0.740272	1137.08	1313.9	1175.86	1001.83	1178.72	1057.83	ChrVIII	2241131	2244572	3442	+	Ortholog(s) have role in conidiophore development, conidium formation, hyphal growth
AN0864	-0.689352	6.67897	0.000123366	0.00213629	86.0367	83.0551	112.679	92.5011	81.2501	77.3061	ChrVIII	2235397	2236145	749	+	Ortholog of A. fumigatus Af293 : Afu1g15220, Aspergillus wentii : Aspwe1_0483683, Aspergillus sydowii : Aspsy1_0083917 and Aspergillus terreus NIH2624 : ATET_00831
AN0865	-0.153703	7.42028	0.330671	0.627052	266.249	182.449	206.579	145.807	137.772	179.066	ChrVIII	2233316	2235120	1805	-	Ortholog(s) have cytosol, nucleus localization
AN0866	-0.0653903	7.72351	0.700562	0.885029	1487.04	1695.14	1411.52	1563.11	1337.68	1504.31	ChrVIII	2229869	2232313	2445	-	Ortholog of A. nidulans FGSC A4 : AN3519, AN2646, AN0587, AN7370 and A. fumigatus Af293 : Afu1g15200, Afu3g03790, Afu4g14040, Afu5g06900, Afu7g08575
AN0867	-0.543655	6.23553	0.000210772	0.00330937	848.741	889.098	905.07	595.77	672.374	608.194	ChrVIII	2223690	2225518	1829	-	Ortholog of A. nidulans FGSC A4 : AN4122, AN2881, AN10123, A. fumigatus Af293 : Afu1g13860, Afu1g15180, Afu3g11650 and A. niger CBS 513.88 : An08g07010, An02g07440, An01g13480
AN0868	-0.180044	5.84438	0.181956	0.446265	452.274	403.021	410.734	377.843	374.457	387.319	ChrVIII	2222067	2223737	1671	+	Acyl-CoA thioesterase
AN0869	0.0343455	6.45106	0.813384	0.9364	595.281	932.667	823.286	758.823	832.519	874.032	ChrVIII	2220518	2221944	1427	+	Ortholog of A. fumigatus Af293 : Afu1g15160, A. oryzae RIB40 : AO090005001195, Neosartorya fischeri NRRL 181 : NFIA_010250, Aspergillus wentii : Aspwe1_0040046 and Aspergillus versicolor : Aspve1_0119010
AN0870	-0.515856	8.0794	0.00529526	0.0419068	1730.04	2433.1	2102.14	1730.87	1468.39	1649.46	ChrVIII	2217257	2218744	1488	+	Putative transporter with a predicted role in small molecule transport
AN0871	0.394856	6.44962	0.106348	0.320323	794.096	671.248	574.301	1185.27	568.751	611.349	ChrVIII	2213345	2214802	1458	-	Ortholog(s) have GPI-anchor transamidase activity, role in attachment of GPI anchor to protein and GPI-anchor transamidase complex localization
AN0872	-0.0347665	6.60377	0.82135	0.940859	415.069	375.79	308.354	473.48	321.468	313.169	ChrVIII	2210122	2213107	2986	-	Ortholog(s) have chromatin binding activity, role in DNA replication preinitiation complex assembly and DNA replication preinitiation complex, cytosol, nuclear chromatin localization
AN0873	-0.124502	6.42708	0.375189	0.66962	333.683	400.298	341.673	355.894	328.533	295.025	ChrVIII	2208117	2209837	1721	-	Has domain(s) with predicted oxidoreductase activity and role in oxidation-reduction process
AN0874	0.0438184	6.6105	0.755131	0.911421	562.727	649.463	586.417	677.296	597.012	655.524	ChrVIII	2204831	2207818	2988	+	Ortholog(s) have polynucleotide adenylyltransferase activity, role in mRNA polyadenylation and cytosol, mRNA cleavage and polyadenylation specificity factor complex localization
AN0875	0.185075	6.4019	0.180393	0.443408	102.314	129.348	136.306	155.214	129.529	143.568	ChrVIII	2203100	2204710	1611	+	Ortholog of A. fumigatus Af293 : Afu1g15350, A. niger CBS 513.88 : An01g13580, A. oryzae RIB40 : AO090005001181, Aspergillus wentii : Aspwe1_0027582 and Aspergillus sydowii : Aspsy1_0053487
AN0876	-0.273827	6.3285	0.056354	0.214787	233.694	354.005	277.458	274.368	261.413	250.85	ChrVIII	2200742	2201991	1250	-	Has domain(s) with predicted FMN binding, oxidoreductase activity, riboflavin reductase (NADPH) activity and role in oxidation-reduction process
AN0878	-0.842809	6.81022	2.11e-05	0.000488238	827.813	585.47	694.25	525.218	369.747	435.438	ChrVIII	2188403	2190778	2376	-	Extracellular laccase, a copper-containing enzyme that oxidizes phenolic substrates
AN0879	-0.433162	5.47586	0.00964201	0.0651291	1076.62	683.502	651.238	529.922	416.848	400.729	ChrVIII	2187293	2188271	979	-	Ortholog(s) have cytosol, nucleus localization
AN0880	-0.283348	5.70302	0.0518292	0.204168	83.7114	69.4395	70.2731	68.9839	62.4095	51.2744	ChrVIII	2185938	2187375	1438	+	Putative peroxisomal targeting signal 2 (PTS2) receptor protein
AN0881	-0.000428838	5.98594	1	1	90.6874	84.4166	64.2151	81.5264	64.7646	52.0633	ChrVIII	2184129	2185745	1617	-	Has domain(s) with predicted zinc ion binding activity
AN0882	-0.270479	4.64612	0.0964092	0.299776	402.28	351.282	404.071	326.106	293.207	302.914	ChrVIII	2183421	2184303	883	+	Protein of unknown function
AN0883	-0.356778	5.86305	0.00667962	0.0494475	524.359	667.164	583.388	597.338	705.345	730.464	ChrVIII	2181963	2183143	1181	+	Has domain(s) with predicted acid-amino acid ligase activity
AN0884	-0.157615	7.16336	0.524929	0.78648	2434.61	1211.79	1390.32	2009.94	918.479	1707.83	ChrVIII	2179092	2180411	1320	+	Ortholog of A. fumigatus Af293 : Afu1g15560, A. niger CBS 513.88 : An01g13780, A. oryzae RIB40 : AO090005001164, Aspergillus wentii : Aspwe1_0039995 and Aspergillus sydowii : Aspsy1_0053479
AN0885	-0.288228	8.80919	0.269377	0.560355	2668.3	1642.04	1735.02	1868.84	1148.1	1448.31	ChrVIII	2175679	2178983	3305	+	Has domain(s) with predicted DNA binding, sequence-specific DNA binding, sequence-specific DNA binding transcription factor activity and role in regulation of transcription, DNA-templated
AN0886	-0.0927357	6.67235	0.547835	0.802197	74.4102	69.4395	89.6588	68.9839	58.8769	84.4056	ChrVIII	2173703	2174681	979	+	Protein with a predicted role in nitrogen metabolism
AN0887	-0.130756	7.37505	0.434523	0.721037	274.387	166.11	216.877	189.706	174.276	226.396	ChrVIII	2169334	2173480	4147	-	Putative urea amidolyase with a predicted role in nitrogen metabolism
AN0888	-0.288358	6.67941	0.0599442	0.222724	610.396	524.2	528.26	575.388	508.696	473.303	ChrVIII	2167344	2169272	1929	+	Ortholog of A. fumigatus Af293 : Afu1g15510, A. niger CBS 513.88 : An01g13820, A. oryzae RIB40 : AO090005001158, Neosartorya fischeri NRRL 181 : NFIA_009900 and Aspergillus wentii : Aspwe1_0039986
AN0889	0.512114	6.64824	0.000283592	0.00422486	462.738	808.766	726.964	755.687	1215.22	1277.13	ChrVIII	2165369	2167231	1863	+	Ortholog(s) have ribosome binding activity, role in cytoplasmic translation and extrinsic component of membrane, mitochondrial inner membrane localization
AN0890	-0.0482852	7.26714	0.763265	0.915085	917.338	902.713	911.734	910.901	967.936	981.314	ChrVIII	2153193	2156309	3117	-	Ortholog(s) have fungal-type vacuole membrane localization
AN0891	-0.532907	7.58696	0.00270923	0.0254191	437.16	618.147	453.746	424.878	547.555	526.943	ChrVIII	2148570	2152722	4153	-	Zn(2)-Cys(6) binuclear cluster domain transcription factor required for positive regulation of genes involved in purine degradation pathway in response to uric acid
AN0892	-0.298161	7.59187	0.0690203	0.242868	944.079	936.752	844.489	605.177	681.794	714.687	ChrVIII	2144624	2148503	3880	-	Ortholog of A. fumigatus Af293 : Afu1g15460, A. niger CBS 513.88 : An01g13900, A. oryzae RIB40 : AO090005001665, Aspergillus wentii : Aspwe1_0027562 and Aspergillus sydowii : Aspsy1_0138433
AN0893	-0.22791	6.25762	0.130142	0.361757	339.496	476.545	412.552	370.004	329.711	319.479	ChrVIII	2142132	2144178	2047	-	Putative adenylosuccinate synthase with a predicted role in purine metabolism
AN0894	-0.0732265	6.17256	0.598231	0.833038	95.338	117.094	115.708	79.9586	75.3624	85.9833	ChrVIII	2139531	2141703	2173	+	Putative ATP-dependent RNA helicase
AN0895	-0.463142	6.34519	0.00640876	0.0480367	239.508	138.879	173.26	155.214	102.446	100.971	ChrVIII	2137304	2138577	1274	-	Predicted NAD-dependent oxidoreductase
AN0896	-0.458887	6.17639	0.00490811	0.0396886	928.964	742.049	771.187	763.526	500.453	559.286	ChrVIII	2136042	2137128	1087	-	Putative succinate dehydrogenase
AN0897	-0.0164616	5.62867	0.93716	0.989457	313.918	352.644	279.275	307.292	286.142	243.751	ChrVIII	2134937	2136130	1194	+	Ortholog(s) have cytosol, nucleus localization
AN0898	-0.722318	5.03356	0.00124911	0.0138275	368.563	403.021	384.079	285.342	281.431	282.404	ChrVIII	2132124	2133418	1295	-	Has domain(s) with predicted carbon-sulfur lyase activity and role in metabolic process
AN0899	0.382178	6.67632	0.00553698	0.0432165	359.262	266.865	313.806	380.979	289.674	263.472	ChrVIII	2127922	2130477	2556	-	Ortholog of Aspergillus tubingensis : Asptu1_0064889, Aspergillus kawachii : Aspka1_0177024, Aspergillus acidus : Aspfo1_0079278 and Aspergillus versicolor : Aspve1_0119370
AN0900	-0.218977	4.97397	0.15698	0.406156	339.496	355.367	395.589	366.869	328.533	317.113	ChrVIII	2125553	2126340	788	-	Protein of unknown function
AN0901	-0.094154	5.96096	0.495651	0.765794	618.534	780.173	710.607	572.253	771.287	737.563	ChrVIII	2122438	2124546	2109	-	Hyphal tip laccase with predicted role in degradation of phenolic substrates
AN0902	0.287506	6.36199	0.0355279	0.158983	367.4	505.138	432.543	307.292	498.098	385.742	ChrVIII	2119433	2121615	2183	-	Has domain(s) with predicted sequence-specific DNA binding RNA polymerase II transcription factor activity, zinc ion binding activity, role in regulation of transcription, DNA-templated and nucleus localization
AN0903	0.221235	6.57134	0.178093	0.439656	397.629	392.129	417.398	771.365	509.874	635.014	ChrVIII	2117571	2119178	1608	-	Ortholog of A. fumigatus Af293 : Afu1g15690, A. niger CBS 513.88 : An01g14030, A. oryzae RIB40 : AO090005001138, Aspergillus wentii : Aspwe1_0027550 and Aspergillus sydowii : Aspsy1_0139000
AN0904	-0.210421	6.72422	0.16567	0.421056	461.576	800.596	660.325	611.448	604.077	605.038	ChrVIII	2114047	2116783	2737	-	Ortholog of A. fumigatus Af293 : Afu1g15700, A. niger CBS 513.88 : An01g14040, A. oryzae RIB40 : AO090005001136, Aspergillus wentii : Aspwe1_0027549 and Aspergillus sydowii : Aspsy1_0141245
AN0905	-0.506643	7.22447	0.0125815	0.0786967	520.871	868.674	728.175	495.43	646.468	618.449	ChrVIII	2111147	2113900	2754	-	Ortholog(s) have role in protein ubiquitination, regulation of mitotic metaphase/anaphase transition and anaphase-promoting complex, cell division site, cytosol, mitotic spindle pole body localization
AN0906	-0.159464	7.84891	0.458778	0.739524	720.848	1503.16	1298.24	848.188	1316.49	1227.43	ChrVIII	2106256	2110576	4321	-	Essential nuclear transport protein
AN0907	-0.903535	6.6434	0.00486625	0.0394686	399.955	1286.67	963.227	285.342	463.95	470.936	ChrVIII	2104835	2106140	1306	-	Ortholog(s) have structural constituent of ribosome activity and cytosolic small ribosomal subunit, nucleus localization
AN0908	0.0616069	5.41601	0.689999	0.878589	304.617	490.161	462.833	395.089	314.403	346.3	ChrVIII	2103400	2104693	1294	-	Ortholog(s) have DNA binding, bending and RNA polymerase III type 1 promoter sequence-specific DNA binding, more
AN0909	-0.0901128	6.16847	0.521398	0.783588	51.157	70.801	53.9165	56.4413	54.1667	56.7963	ChrVIII	2101150	2103401	2252	+	Protein of unknown function
AN0910	-0.074465	6.09912	0.623719	0.843523	62.7836	62.6317	70.879	54.8735	58.8769	82.0391	ChrVIII	2099180	2101019	1840	-	Putative phosphatidylserine decarboxylase with a predicted role in phospholipid metabolism
AN0911	-0.209979	6.52654	0.16297	0.416453	522.034	720.264	590.052	490.726	574.638	466.203	ChrVIII	2097237	2098983	1747	-	Ortholog of A. fumigatus Af293 : Afu1g15770, A. niger CBS 513.88 : An01g14120, A. oryzae RIB40 : AO090005001123, Aspergillus wentii : Aspwe1_0039951 and Aspergillus sydowii : Aspsy1_0267314
AN0912	0.190161	5.87039	0.261639	0.55052	366.238	479.269	438.601	435.853	425.091	518.266	ChrVIII	2095628	2097257	1630	+	Putative Beta-isopropylmalate dehydrogenase with a predicted role in valine, leucine, and isoleucine metabolism
AN0913	-0.390826	6.69392	0.0202329	0.109128	1392.87	1206.34	1043.8	863.866	672.374	737.563	ChrVIII	2093880	2095434	1555	+	Putative phosphatidylinositol synthase with a predicted role in phospholipid metabolism
AN0914	-0.352279	6.34359	0.00824723	0.0583263	632.486	678.056	757.86	514.243	752.446	754.918	ChrVIII	2091077	2093204	2128	+	Ortholog(s) have protein serine/threonine phosphatase activity, role in cellular response to heat, protein dephosphorylation, regulation of vacuole fusion, non-autophagic and fungal-type vacuole membrane, mitochondrion localization
AN0915	0.0708653	5.49725	0.732385	0.901957	494.13	675.333	596.11	559.71	613.497	612.927	ChrVIII	2087605	2088057	453	+	Protein of unknown function
AN0916	-0.118875	5.67449	0.397959	0.689305	327.87	285.927	354.395	346.487	354.439	295.025	ChrVIII	2083586	2085190	1605	+	Ortholog of Aspergillus glaucus : Aspgl1_0142420 and Aspergillus versicolor : Aspve1_0078861
AN0917	-0.201099	6.62802	0.1444	0.384888	554.588	555.516	513.721	506.404	410.961	437.016	ChrVIII	2079809	2082213	2405	+	Ortholog(s) have role in ascospore formation, sporocarp development involved in sexual reproduction and nucleus localization
AN0918	-0.270484	6.86399	0.300548	0.593443	680.155	461.568	523.414	763.526	290.852	316.324	ChrVIII	2077845	2079536	1692	+	Putative ceramide hydroxylase with a predicted role in sphingoglycolipid metabolism
AN0919	-0.725433	6.70011	0.000459812	0.00630909	501.106	394.852	387.108	409.2	248.46	227.974	ChrVIII	2074980	2076628	1649	-	Has domain(s) with predicted catalytic activity, orotidine-5'-phosphate decarboxylase activity and role in 'de novo' pyrimidine nucleobase biosynthetic process
AN0920	-0.398831	6.66325	0.00782502	0.0561141	687.131	910.883	799.054	575.388	568.751	577.429	ChrVIII	2071954	2074033	2080	-	Ortholog of A. fumigatus Af293 : Afu1g15840, A. niger CBS 513.88 : An01g14230, A. oryzae RIB40 : AO090005001115, Aspergillus wentii : Aspwe1_0039943 and Aspergillus sydowii : Aspsy1_0038467
AN0921	-0.298331	6.05098	0.0217032	0.114239	574.353	469.738	537.347	460.938	443.932	425.183	ChrVIII	2070557	2071626	1070	+	Protein of unknown function
AN0922	-0.176109	6.31138	0.180996	0.444485	88.3621	102.117	136.911	117.586	76.5399	104.915	ChrVIII	2067745	2069700	1956	+	Ortholog(s) have role in ER to Golgi vesicle-mediated transport, Golgi inheritance, Golgi localization, retrograde vesicle-mediated transport, Golgi to ER and COPI vesicle coat localization
AN0923	-0.0137817	7.27531	0.934558	0.989451	87.1994	76.2473	77.5428	50.1701	60.0544	59.9517	ChrVIII	2064297	2067617	3321	-	Ortholog of A. fumigatus Af293 : Afu1g15870, A. niger CBS 513.88 : An01g14280, A. oryzae RIB40 : AO090005001113, Aspergillus sydowii : Aspsy1_0053441 and Aspergillus glaucus : Aspgl1_0063899
AN0924	0.0592586	7.48655	0.713752	0.891652	984.772	1115.12	995.94	954.799	1139.86	1169.06	ChrVIII	2060928	2063602	2675	-	Has domain(s) with predicted magnesium ion transmembrane transporter activity, role in magnesium ion transport and integral component of membrane localization
AN0925	-0.0335502	7.34512	0.842595	0.950991	506.919	580.024	580.359	584.795	597.012	616.082	ChrVIII	2057391	2060701	3311	-	Has domain(s) with predicted phosphoric ester hydrolase activity
AN0926	0.116675	7.4124	0.46339	0.742292	702.246	878.205	846.307	730.602	754.802	812.503	ChrVIII	2053593	2056883	3291	-	Non-essential nuclear transport receptor importin-beta2 subunit
AN0927	0.637881	6.43523	9.91e-06	0.000255369	290.665	447.953	383.473	609.88	1002.08	939.506	ChrVIII	2051901	2053573	1673	+	Ortholog(s) have ubiquitin-specific protease activity, role in cellular response to drug, protein deubiquitination and nuclear periphery, proteasome complex localization
AN0928	0.901222	8.54968	1.7e-06	5.73e-05	1390.54	1425.55	1246.14	1484.72	1960.6	2015.48	ChrVIII	2048490	2051078	2589	+	Ortholog(s) have role in conidiophore development
AN0929	-0.261243	8.57804	0.0967271	0.300504	1670.74	1267.61	1285.51	1185.27	943.208	952.916	ChrVIII	2038315	2042360	4046	+	Putative choline kinase with a predicted role in phospholipid metabolism
AN0930	-0.136861	7.59243	0.4327	0.719564	1018.49	1090.61	1354.58	1183.7	1489.58	1754.37	ChrVIII	2035851	2038113	2263	+	Ortholog(s) have endoplasmic reticulum localization
AN0931	0.00824863	8.25917	0.969866	1	1517.27	1499.08	1435.75	1716.76	1677.99	1732.29	ChrVIII	2030939	2033846	2908	-	Mitogen activated protein kinase kinase (MAPKK) of the HOG signaling pathway that regulates osmotic stress response
AN0932	-0.0015463	7.42497	0.999121	1	1856.77	885.013	977.16	1945.66	772.465	1030.22	ChrVIII	2028272	2030585	2314	-	Putative glutathione oxidoreductase with a predicted role in glutathione biosynthesis
AN0933	0.117954	7.29018	0.486457	0.757744	1146.38	985.768	913.551	1146.07	1015.04	936.35	ChrVIII	2023689	2025747	2059	-	Putative transglycosidase with a predicted role in glucan processing
AN0934	-0.152424	6.88736	0.384531	0.677768	444.136	702.564	580.965	523.65	618.207	508.8	ChrVIII	2022015	2023717	1703	+	Ortholog of A. fumigatus Af293 : Afu1g16200, A. niger CBS 513.88 : An01g11000, A. oryzae RIB40 : AO090005001089, Aspergillus wentii : Aspwe1_0171659 and Aspergillus sydowii : Aspsy1_0053430
AN0935	-0.545554	6.20625	6.26e-05	0.00120581	9.30127	21.7849	12.1161	3.13563	7.06523	3.94419	ChrVIII	2019734	2020577	844	+	Protein of unknown function
AN0936	-0.820625	6.67612	9.04e-09	5.47e-07	12.7892	27.2312	15.7509	15.6782	4.71015	7.09954	ChrVIII	2017627	2019267	1641	-	Ortholog(s) have threonine-tRNA ligase activity and mitochondrion localization
AN0937	-0.198792	7.02021	0.221738	0.501291	728.987	1120.56	1009.27	600.473	773.642	769.117	ChrVIII	2014393	2017162	2770	-	Has domain(s) with predicted DNA binding, sequence-specific DNA binding RNA polymerase II transcription factor activity, zinc ion binding activity and role in regulation of transcription, DNA-templated, transcription, DNA-templated
AN0938	-0.626234	6.95357	0.000119363	0.00208372	202.303	159.302	168.413	100.34	98.9132	123.059	ChrVIII	2012422	2014400	1979	+	Has domain(s) with predicted substrate-specific transmembrane transporter activity, transmembrane transporter activity, role in transmembrane transport and integral component of membrane, membrane localization
AN0939	0.0284347	5.45865	0.853849	0.955714	62.7836	40.8468	63.0035	68.9839	49.4566	67.84	ChrVIII	2010119	2011688	1570	-	Has domain(s) with predicted catalytic activity and role in metabolic process
AN0940	0	-1.78364	1	1	361.587	285.927	376.809	399.793	304.982	305.28	ChrVIII	2010378	2010849	472	+	Putative hydrophobin
AN0941	-0.00639417	6.48815	0.979183	1	524.359	535.092	576.119	500.133	460.417	471.725	ChrVIII	2006880	2009911	3032	+	Protein with alpha-glucosidase activity, predicted role in maltose metabolism
AN0942	-0.49842	6.49729	0.000304248	0.00449528	468.551	600.447	574.907	417.039	485.145	482.769	ChrVIII	2004304	2005837	1534	+	Putative L-arabinitol 4-dehydrogenase with a predicted role in L-arabinose/arabitol and D-xylose/D,L-xylulose/xylitol metabolism
AN0943	-0.55995	6.54359	0.000742409	0.0091857	687.131	842.805	802.083	515.811	512.229	553.764	ChrVIII	2000783	2001994	1212	-	Putative mitochondrial F1F0-ATP synthase subunit g
AN0944	-0.558994	6.70123	0.00147965	0.0157951	498.781	912.244	700.914	468.777	453.352	471.725	ChrVIII	1998305	2000596	2292	-	Putative ATP-dependent RNA helicase
AN0946	-0.0351661	6.24372	0.812651	0.936056	0	0	0	0	0	0	ChrVIII	1992045	1994463	2419	-	Ortholog(s) have role in cellular response to biotic stimulus, cellular response to drug and cellular response to starvation, more
AN0947	-0.45821	6.71173	0.0012975	0.0141738	891.759	762.473	683.952	595.77	653.533	738.352	ChrVIII	1986455	1988844	2390	+	Protein required for the synthesis of precursor Z, an intermediate in the molybdopterin cofactor biosynthesis pathway
AN0948	0.553459	7.09285	0.000865054	0.0103643	194.164	166.11	207.79	316.699	329.711	366.021	ChrVIII	1982295	1985143	2849	+	Has domain(s) with predicted ATP binding, ATPase activity, nucleoside-triphosphatase activity, nucleotide binding activity
AN0949	0.0255084	5.60074	0.844312	0.951264	149.983	142.964	165.99	156.782	190.761	159.345	ChrVIII	1979895	1981162	1268	-	Has domain(s) with predicted iron ion binding, oxidoreductase activity and role in fatty acid biosynthetic process, oxidation-reduction process
AN0950	-0.42811	6.05566	0.00193961	0.0196904	603.42	611.34	612.467	512.676	476.903	451.215	ChrVIII	1978772	1979578	807	-	Ortholog of Aspergillus versicolor : Aspve1_0036555 and Aspergillus sydowii : Aspsy1_0038433
AN0952	-0.0764895	6.35917	0.620685	0.842631	20.9279	20.4234	27.8669	23.5172	21.1957	20.5098	ChrVIII	1962937	1964926	1990	+	Ortholog(s) have mitochondrion localization
AN0953	0.114424	6.15245	0.427929	0.715607	33.7171	24.5081	43.6178	23.5172	29.4384	26.8205	ChrVIII	1960239	1962586	2348	-	Ortholog(s) have cytosol, nucleus localization
AN0954	-0.18956	5.165	0.352693	0.648158	330.195	823.743	753.619	308.86	496.921	474.091	ChrVIII	1957972	1959093	1122	-	Has domain(s) with predicted heme binding activity
AN0956	0.0143524	5.48607	0.936104	0.989451	52.3196	24.5081	47.8584	42.331	30.616	34.7089	ChrVIII	1953164	1955139	1976	-	Ortholog(s) have tRNA dihydrouridine synthase activity, role in tRNA modification and mitochondrion, nucleus localization
AN0958	0.43175	4.64968	0.00583361	0.0448728	43.0184	34.039	38.1656	47.0345	49.4566	53.641	ChrVIII	1949824	1950487	664	+	Ortholog of A. oryzae RIB40 : AO090005001054
AN0959	0.265906	4.21324	0.136682	0.373275	0	0	0	0	0	0	ChrVIII	1949300	1949755	456	+	Protein of unknown function
AN0960	0.211448	5.10081	0.161518	0.413967	29.0665	12.254	16.3567	21.9494	22.3732	8.67721	ChrVIII	1945823	1948051	2229	-	Ortholog(s) have role in mitotic spindle organization, protein localization to kinetochore, spindle localization and kinetochore localization
AN0963	-0.161118	6.358	0.239755	0.523479	16.2772	20.4234	13.9335	7.83908	16.4855	3.94419	ChrVIII	1943188	1944933	1746	-	Has domain(s) with predicted role in lipid metabolic process
AN0964	0.0911115	6.13005	0.509835	0.775627	420.882	396.213	387.108	399.793	354.439	358.132	ChrVIII	1941406	1942647	1242	-	Ortholog of A. fumigatus Af293 : Afu1g16640, A. niger CBS 513.88 : An01g10620, A. oryzae RIB40 : AO090005001050, Aspergillus wentii : Aspwe1_0039876 and Aspergillus sydowii : Aspsy1_0138532
AN0965	-0.247646	5.10407	0.203049	0.475965	220.905	175.641	209.002	316.699	203.714	256.372	ChrVIII	1939328	1939752	425	-	Protein of unknown function
AN0966	0.138877	4.83994	0.387286	0.68001	74.4102	73.5242	94.5053	125.425	70.6523	78.0949	ChrVIII	1938054	1939306	1253	-	Ortholog of A. fumigatus Af293 : Afu1g16610, A. niger CBS 513.88 : An01g10600, A. oryzae RIB40 : AO090005001045, Aspergillus wentii : Aspwe1_0171620 and Aspergillus sydowii : Aspsy1_0141340
AN0969	-0.230541	6.0949	0.331389	0.627641	11.6266	21.7849	26.6553	20.3816	20.0181	22.0875	ChrVIII	1935508	1936317	810	-	Putative GNAT-type acetyltransferase
AN0970	-0.103435	5.22809	0.620281	0.842631	409.256	580.024	580.965	352.758	365.037	371.542	ChrVIII	1933363	1934790	1428	-	Has domain(s) with predicted role in transmembrane transport and integral component of membrane localization
AN0971	0.0181212	3.83654	0.915543	0.983228	130.218	106.202	126.007	158.349	114.221	141.202	ChrVIII	1929982	1930356	375	-	Protein of unknown function
AN0972	0.013188	2.90557	1	1	122.079	110.286	124.795	163.053	89.4929	130.947	ChrVIII	1929398	1929601	204	-	Protein of unknown function
AN0973	-0.124795	6.84672	0.429626	0.716443	167.423	170.195	191.434	142.671	183.696	217.719	ChrVIII	1924669	1927042	2374	+	C2H2 zinc finger transcription factor, fphA- and lreB-dependent light induced regulator of conidiophore development
AN0974	-0.0514089	4.84708	0.754478	0.91104	198.815	246.442	227.176	216.358	189.584	223.241	ChrVIII	1923864	1924582	719	+	Small uORF encoded in the 5'UTR of the brlA beta transcript
AN0975	-0.00447211	6.20836	1	1	846.416	1187.28	977.16	862.298	1145.74	1160.38	ChrVIII	1919353	1920885	1533	+	Predicted DDE1 transposon-related ORF
AN0976	-0.0983236	7.1801	0.537871	0.795735	647.601	540.539	480.402	426.446	430.979	450.426	ChrVIII	1910822	1914827	4006	+	Subunit of the SAGA transcriptional regulatory complex
AN0977	-0.239148	5.94026	0.0740478	0.253366	54.645	50.3777	66.0325	65.8482	82.4276	87.561	ChrVIII	1908990	1910640	1651	+	Putative peroxin with a predicted role in peroxisome biogenesis
AN0978	0.366336	6.77457	0.0121475	0.0768748	51.157	51.7392	43.6178	62.7126	38.8587	25.2428	ChrVIII	1906539	1908792	2254	-	Ortholog(s) have guanyl-nucleotide exchange factor activity, translation initiation factor activity and role in regulation of translational initiation
AN0979	0.0571369	8.24372	0.753341	0.910835	2152.08	1625.7	1675.65	2177.7	1821.65	1818.27	ChrVIII	1897932	1902035	4104	-	Ortholog of A. fumigatus Af293 : Afu1g16680, A. niger CBS 513.88 : An01g10380, A. oryzae RIB40 : AO090005001032, Aspergillus wentii : Aspwe1_0109980 and Aspergillus sydowii : Aspsy1_0140609
AN0980	-0.162971	7.26269	0.298776	0.592702	781.307	713.457	707.578	581.659	629.983	650.791	ChrVIII	1893469	1897374	3906	+	Beta-galactosidase with a predicted role in lactose metabolism
AN0981	-0.329805	7.35815	0.0644286	0.232609	1583.54	1357.47	1307.93	943.825	1060.96	1316.57	ChrVIII	1890938	1893364	2427	+	Has domain(s) with predicted integral component of membrane localization
AN0982	0.134265	7.24392	0.497965	0.766993	162.772	174.279	145.999	137.968	288.497	394.419	ChrVIII	1888846	1890415	1570	+	Ortholog of A. fumigatus Af293 : Afu1g16720, A. niger CBS 513.88 : An01g10310, A. oryzae RIB40 : AO090005001020/aipD, Aspergillus wentii : Aspwe1_0171606 and Aspergillus sydowii : Aspsy1_0083791
AN0983	0.5494	7.23357	0.00107726	0.0123966	166.26	238.273	273.823	277.503	323.823	352.61	ChrVIII	1886181	1887981	1801	-	Ortholog of A. niger CBS 513.88 : An01g10320, A. oryzae RIB40 : AO090005001019, Neosartorya fischeri NRRL 181 : NFIA_008660, Aspergillus wentii : Aspwe1_0476338 and Aspergillus versicolor : Aspve1_0277552
AN0984	-0.0950897	6.24274	0.518497	0.781363	249.972	358.09	363.482	246.147	274.366	268.994	ChrVIII	1883767	1886226	2460	+	Ortholog(s) have nucleus localization
AN0985	-0.273894	6.29597	0.0720773	0.249148	602.257	949.006	849.942	616.151	746.559	748.607	ChrVIII	1881492	1883110	1619	+	Protein of unknown function
AN0986	0.131028	7.74914	0.441011	0.725211	865.018	1326.16	1352.76	1045.73	1602.63	1720.45	ChrVIII	1876082	1879541	3460	-	Ortholog of A. fumigatus Af293 : Afu1g16745, A. niger CBS 513.88 : An01g10200, A. oryzae RIB40 : AO090005001009, Aspergillus wentii : Aspwe1_0171600 and Aspergillus sydowii : Aspsy1_0140408
AN0987	0.0193482	6.35595	0.888004	0.971627	701.083	705.287	751.802	813.696	681.794	743.874	ChrVIII	1874886	1875892	1007	-	Has domain(s) with predicted N-acetyltransferase activity
AN0988	0.417099	7.81978	0.01501	0.0884425	1241.72	1663.82	1718.66	1555.27	2180.8	2343.64	ChrVIII	1871566	1874934	3369	+	LAMMER kinase, involved in control of vegetative growth, sexual and asexual development
AN0989	0.452133	7.19279	0.0070522	0.051428	53.4823	53.1008	45.4352	50.1701	52.9892	44.1749	ChrVIII	1867984	1870424	2441	+	Has domain(s) with predicted role in DNA-templated transcription, initiation and transcription factor TFIID complex localization
AN0990	-0.0151044	6.81736	0.922888	0.98584	66.2716	62.6317	57.5513	48.6023	58.8769	72.5731	ChrVIII	1864309	1867750	3442	-	Ortholog(s) have cytosol, mRNA cleavage and polyadenylation specificity factor complex localization
AN0991	-0.004078	6.03574	0.961816	0.998046	66.2716	65.3548	80.5718	67.4161	131.884	104.915	ChrVIII	1862591	1864417	1827	+	Ortholog(s) have cytosol localization
AN0992	2.21408	6.35764	1.19e-33	1.92e-30	23.2532	9.53091	16.3567	89.3655	161.323	153.823	ChrVIII	1860569	1861707	1139	-	Ortholog of A. fumigatus Af293 : Afu8g01860, A. niger CBS 513.88 : An09g00600, Neosartorya fischeri NRRL 181 : NFIA_095470 and Aspergillus wentii : Aspwe1_0043470, Aspwe1_0044332
AN0993	0.0729525	6.67558	0.609835	0.83825	384.84	403.021	352.577	565.981	564.04	608.194	ChrVIII	1857977	1860398	2422	-	Has domain(s) with predicted role in transmembrane transport and integral component of membrane localization
AN0995	0.0458331	7.2442	0.774282	0.919785	22.0905	55.8239	50.8875	43.8988	34.1486	46.5414	ChrVIII	1849002	1853705	4704	+	Ortholog of A. fumigatus Af293 : Afu1g12700, A. oryzae RIB40 : AO090012000643, Aspergillus wentii : Aspwe1_0051357, Aspergillus sydowii : Aspsy1_0083776 and Aspergillus terreus NIH2624 : ATET_00461
AN0996	0.0419419	5.99183	0.784529	0.923717	108.127	113.009	110.862	105.044	110.689	106.493	ChrVIII	1847276	1848272	997	-	Ortholog of A. fumigatus Af293 : Afu1g12720, A. niger CBS 513.88 : An08g05490, A. oryzae RIB40 : AO090012000642, Aspergillus wentii : Aspwe1_0500481 and Aspergillus sydowii : Aspsy1_0074528
AN0997	-0.0480635	5.96581	0.742461	0.905223	56.9703	69.4395	82.995	94.0689	69.4747	91.5052	ChrVIII	1845526	1847127	1602	+	Ortholog(s) have structural constituent of ribosome activity and mitochondrial large ribosomal subunit localization
AN0998	0.220993	5.80558	0.0940179	0.294723	59.2956	70.801	50.2816	56.4413	63.587	48.9079	ChrVIII	1843509	1844840	1332	+	Ortholog(s) have role in interspecies interaction between organisms
AN0999	0.116148	6.36889	0.404956	0.695437	44.181	40.8468	59.3687	53.3057	57.6993	64.6847	ChrVIII	1841137	1843236	2100	-	Adenylate cyclase-associated protein
AN1000	0.330241	5.10026	0.0483687	0.194977	105.802	134.794	99.3517	139.536	108.333	173.544	ChrVIII	1840229	1841127	899	+	Ortholog of A. fumigatus Af293 : Afu1g12780, A. niger CBS 513.88 : An08g05560, Aspergillus wentii : Aspwe1_0500525, Aspergillus sydowii : Aspsy1_0142138 and Aspergillus terreus NIH2624 : ATET_00472
AN10000	0.275718	5.23824	0.0674626	0.239578	31.3918	35.4005	41.1946	53.3057	38.8587	43.3861	ChrVIII	4931594	4933939	2346	-	Possible pseudogene, transposon-related
AN10001	0.281027	6.15564	0.0332862	0.15257	120.917	108.925	124.795	197.545	156.612	164.867	ChrVIII	4924673	4930697	6025	+	Possible pseudogene, Gypsy element-related
AN10002	-0.0512152	7.28315	0.749691	0.908423	97.6633	115.732	107.227	86.2298	73.0073	69.4177	ChrVIII	4791318	4796720	5403	+	Putative nuclear pore complex with homology to Saccharomyces cerevisiae Nup192p
AN10003	0.475931	7.00795	0.00465377	0.0381475	194.164	257.335	187.193	363.733	304.982	352.61	ChrVIII	4759609	4762218	2610	+	Has domain(s) with predicted GTP binding, GTPase activity
AN10004	0.158453	3.98655	0.349293	0.645433	176.724	100.755	119.343	103.476	101.268	106.493	ChrVIII	4906763	4907086	324	-	Possible pseudogene
AN10005	-0.108492	5.11293	0.499263	0.767895	65.1089	46.293	56.3397	54.8735	41.2138	39.4419	ChrVIII	4833318	4834255	938	-	Has domain(s) with predicted oxidoreductase activity and role in metabolic process
AN10006	0.355422	4.82023	0.0235652	0.121562	41.8557	44.9314	63.6093	56.4413	48.279	52.0633	ChrVIII	4774730	4775526	797	-	Has domain(s) with predicted zinc ion binding activity
AN10007	0.0460637	5.52531	0.794888	0.928595	31.3918	36.7621	55.7339	48.6023	60.0544	54.4298	ChrVIII	4758651	4759361	711	+	Ortholog(s) have RNA binding activity, role in mRNA splicing, via spliceosome and U4/U6 x U5 tri-snRNP complex, U6 snRNP, cytoplasm, nucleolus, small nucleolar ribonucleoprotein complex localization
AN10008	-0.177033	6.64945	0.204253	0.477915	426.696	450.676	436.784	337.08	379.167	364.443	ChrVIII	4796869	4800054	3186	+	Predicted ubiquitin protein ligase
AN10009	0.313226	3.24733	0.142346	0.381774	62.7836	95.3091	92.6879	81.5264	94.203	122.27	ChrVIII	4887447	4887711	265	+	Protein of unknown function
AN1001	-0.147038	7.34973	0.422563	0.711287	397.629	318.605	261.101	391.954	230.797	284.77	ChrVIII	1836242	1839301	3060	-	Ortholog of A. fumigatus Af293 : Afu1g12770, A. niger CBS 513.88 : An08g05540, A. oryzae RIB40 : AO090012000633, Aspergillus wentii : Aspwe1_0027882 and Aspergillus sydowii : Aspsy1_0191418
AN10010	-0.291528	6.88783	0.119024	0.342965	24.4158	8.16935	8.48124	4.70345	7.06523	5.52186	ChrVIII	4720106	4722760	2655	+	Has domain(s) with predicted RNA binding, hydrolase activity, manganese ion binding activity
AN10011	-0.350933	6.42668	0.038343	0.167883	518.546	398.937	457.987	420.174	290.852	342.356	ChrVIII	4678252	4680018	1767	+	Has domain(s) with predicted oxidoreductase activity, oxidoreductase activity, acting on the aldehyde or oxo group of donors, NAD or NADP as acceptor activity and role in oxidation-reduction process
AN10012	0.019165	5.98738	0.907017	0.979321	862.693	565.047	528.26	565.981	476.903	511.167	ChrVIII	4722873	4724337	1465	+	Ortholog(s) have role in iron-sulfur cluster assembly and mitochondrial matrix localization
AN10013	-0.340159	6.62133	0.0152972	0.0894011	1048.72	1330.24	1224.93	755.687	967.936	896.119	ChrVIII	4675797	4677949	2153	+	Has domain(s) with predicted role in transmembrane transport and integral component of membrane localization
AN10014	0.0495478	7.48364	0.806891	0.933014	2048.6	1049.76	1272.79	2086.76	1446.02	1607.65	ChrVIII	4729814	4731073	1260	-	Protein of unknown function
AN10016	0.0364324	6.33375	0.828639	0.943775	8.13861	2.72312	13.3277	3.13563	9.4203	11.8326	ChrVIII	4519064	4521367	2304	+	Ortholog of A. fumigatus Af293 : Afu5g11710, A. niger CBS 513.88 : An18g03020, A. oryzae RIB40 : AO090120000289, Neosartorya fischeri NRRL 181 : NFIA_075570 and Aspergillus wentii : Aspwe1_0026623
AN10017	0.0441583	7.03404	0.775956	0.92036	448.786	484.715	414.369	459.37	542.845	531.677	ChrVIII	4562475	4566408	3934	+	Ortholog(s) have role in cellular protein localization, positive regulation of ubiquitin-specific protease activity and cell cortex of cell tip, cell division site, cytosol localization
AN10018	0.183314	5.75987	0.185263	0.451873	368.563	401.66	381.05	428.014	428.624	426.761	ChrVIII	4560916	4562221	1306	+	Ortholog of A. fumigatus Af293 : Afu5g11850, A. niger CBS 513.88 : An18g02850, A. oryzae RIB40 : AO090120000304, Neosartorya fischeri NRRL 181 : NFIA_075450 and Aspergillus clavatus NRRL 1 : ACLA_014890
AN10019	0.316761	7.14208	0.0610112	0.22482	1024.3	776.088	716.059	1147.64	1150.45	1235.32	ChrVIII	4557330	4560785	3456	+	Ortholog(s) have protein serine/threonine kinase activity
AN1002	-0.0931295	6.9482	0.549549	0.803148	53.4823	35.4005	38.1656	36.0597	22.3732	29.187	ChrVIII	1833031	1836354	3324	+	Ortholog(s) have role in Golgi to plasma membrane transport, endoplasmic reticulum inheritance, establishment or maintenance of cell polarity, exocyst assembly
AN10020	0.0116185	6.65457	0.940192	0.989913	424.37	509.223	463.439	417.039	453.352	403.885	ChrVIII	4521542	4524817	3276	+	Ortholog(s) have role in proteasome-mediated ubiquitin-dependent protein catabolic process and cytosol, nucleus localization
AN10021	0.0411066	6.17697	0.752719	0.91055	170.911	142.964	142.364	172.46	187.228	190.11	ChrVIII	4458465	4460546	2082	+	Regulatory protein
AN10022	0.465931	5.94952	0.000604527	0.00786396	330.195	262.781	273.823	396.657	283.787	294.236	ChrVIII	4441987	4443578	1592	-	Protein with homology to the DUF 1772 superfamily
AN10023	0.0852892	5.68296	0.525762	0.787291	194.164	209.68	194.463	252.418	216.667	203.52	ChrVIII	4435955	4437295	1341	-	Member of the monodictyphenone (mdp) secondary metabolite biosynthesis gene cluster
AN10024	-0.0461192	6.41022	0.735838	0.902709	781.307	620.871	713.636	946.96	723.008	722.575	ChrVIII	4425848	4427412	1565	+	Has domain(s) with predicted oxidoreductase activity and role in metabolic process
AN10025	0.495527	7.03943	0.00478063	0.0389502	422.045	396.213	421.639	500.133	533.424	506.434	ChrVIII	4369687	4370756	1070	-	Ortholog of A. fumigatus Af293 : Afu5g11280, A. niger CBS 513.88 : An01g02420, A. oryzae RIB40 : AO090026000715, Neosartorya fischeri NRRL 181 : NFIA_075990 and Aspergillus clavatus NRRL 1 : ACLA_014360
AN10026	-0.0292576	5.36714	0.892617	0.974037	3.48798	0	4.24062	0	2.35508	1.57768	ChrVIII	4335851	4336983	1133	+	Has domain(s) with predicted oxidoreductase activity, acting on paired donors, with incorporation or reduction of molecular oxygen, 2-oxoglutarate as one donor, and incorporation of one atom each of oxygen into both donors activity
AN10028	0.351047	6.08919	0.0154755	0.0900521	388.328	302.266	331.374	591.066	440.399	574.274	ChrVIII	4245982	4247788	1807	+	Putative cytochrome P450
AN10029	-0.189504	6.87878	0.205811	0.480135	490.642	747.496	605.803	492.294	598.189	667.357	ChrVIII	4193811	4196944	3134	+	Ortholog(s) have cytosol, nucleus localization
AN1003	-0.161932	6.12024	0.240225	0.52399	27.9038	27.2312	30.896	28.2207	30.616	21.2986	ChrVIII	1830957	1832685	1729	-	Putative isocitrate dehydrogenase (NAD+) with a predicted role in the TCA cycle
AN10030	0.396429	7.20346	0.0286832	0.138293	978.959	653.548	701.52	845.052	833.697	917.418	ChrVIII	4185385	4187330	1946	+	Putative alkaline serine protease
AN10031	-0.0196384	6.63053	0.889703	0.972123	146.495	157.941	169.019	142.671	203.714	188.532	ChrVIII	4092995	4094726	1732	+	Predicted glycosylphosphatidylinositol (GPI)-anchored protein
AN10032	-0.0463577	6.63125	0.758188	0.912336	0	0	0	0	0	0	ChrVIII	4070433	4071584	1152	+	Ortholog(s) have proton-transporting ATP synthase activity, rotational mechanism, proton-transporting ATPase activity, rotational mechanism activity and role in ATP synthesis coupled proton transport
AN10033	0.646262	7.1961	0.000414966	0.00580911	961.519	1198.17	1080.75	1194.68	1507.25	1647.88	ChrVIII	4368030	4369374	1345	-	Ortholog(s) have role in vesicle-mediated transport and COPI-coated vesicle, integral component of Golgi membrane localization
AN10034	-1.15574	6.36317	0.00343003	0.0304574	2442.75	1322.07	1342.46	1348.32	1099.82	1206.92	ChrVIII	4312259	4313259	1001	-	Ortholog(s) have role in inositol metabolic process and cytosol, nuclear envelope localization
AN10035	0.59341	5.95598	6.24e-06	0.000170234	375.539	304.989	345.308	609.88	638.225	626.337	ChrVIII	4439659	4441619	1961	-	Putative AMP-binding CoA ligase
AN10036	-0.361338	6.7825	0.0328934	0.151603	433.672	424.806	398.013	352.758	294.384	327.368	ChrVIII	4427637	4429842	2206	+	Has domain(s) with predicted role in transmembrane transport and integral component of membrane localization
AN10037	0.0561202	4.954	0.769457	0.91842	520.871	797.873	636.699	555.007	635.87	625.548	ChrVIII	4430487	4431385	899	+	Protein of unknown function
AN10038	0.143997	4.65219	0.373974	0.668449	0	0	0	0	0	0	ChrVIII	4438789	4439762	974	+	Putative glutathione S transferase
AN10039	0.314599	5.4554	0.0382327	0.167468	355.774	362.175	420.427	428.014	432.156	404.674	ChrVIII	4460859	4462643	1785	+	Putative histidine acid phosphatase
AN1004	-0.356468	5.35383	0.0144309	0.0860989	53.4823	42.2083	44.2236	40.7632	35.3261	29.9758	ChrVIII	1829706	1830955	1250	+	Has domain(s) with predicted role in regulation of transcription, DNA-templated and H4/H2A histone acetyltransferase complex localization
AN10040	0.262746	5.36755	0.0573435	0.216625	446.461	405.744	412.552	589.498	492.211	501.701	ChrVIII	4187805	4188850	1046	+	Ortholog of A. fumigatus Af293 : Afu5g09180, A. niger CBS 513.88 : An07g03930, A. oryzae RIB40 : AO090020000514, Aspergillus wentii : Aspwe1_0035291 and Aspergillus terreus NIH2624 : ATET_06551
AN10041	0.461434	5.35525	0.00446367	0.0370117	231.369	219.211	238.081	294.749	224.91	236.651	ChrVIII	4244394	4245590	1197	+	Ortholog of A. niger CBS 513.88 : An07g01780, Neosartorya fischeri NRRL 181 : NFIA_113800, Aspergillus wentii : Aspwe1_0281884 and Aspergillus versicolor : Aspve1_0082092
AN10042	0.0139815	5.57091	0.926423	0.98693	745.264	439.783	571.878	587.931	328.533	322.635	ChrVIII	4254103	4255180	1078	+	Protein of unknown function
AN10043	-0.191591	7.09634	0.216105	0.493254	441.81	407.106	411.34	390.386	387.41	413.351	ChrVIII	4338032	4340285	2254	+	Has domain(s) with predicted ATP binding, DNA binding, helicase activity, nucleic acid binding activity
AN10044	0.327607	4.87741	0.0466557	0.190236	25.5785	44.9314	40.5888	50.1701	31.7935	40.2307	ChrVIII	4437656	4438453	798	-	Putative oxidoreductase
AN10045	-0.354197	5.76525	0.0309066	0.145432	642.95	829.189	866.904	793.314	794.838	668.934	ChrVIII	4215000	4215743	744	-	Has domain(s) with predicted nucleic acid binding activity
AN10047	0.0687271	5.88213	0.615009	0.840322	298.803	330.859	337.432	310.427	343.841	343.933	ChrVIII	4071593	4073355	1763	+	Has domain(s) with predicted proton-transporting ATP synthase activity, rotational mechanism, proton-transporting ATPase activity, rotational mechanism activity and role in ATP synthesis coupled proton transport
AN10048	-0.139324	5.71693	0.349025	0.645271	422.045	348.559	362.27	412.335	339.131	312.38	ChrVIII	4197243	4198244	1002	+	Protein of unknown function
AN10049	0.12629	4.57772	0.431571	0.718241	109.29	100.755	127.219	142.671	170.743	121.481	ChrVIII	4457666	4458357	692	+	Protein with homology to scytalone dehydratase
AN1005	-0.422121	6.54695	0.00235065	0.0227278	69.7595	66.7164	66.0325	61.1448	55.3443	52.8521	ChrVIII	1826566	1829519	2954	-	Gamma-tubulin complex protein 6
AN10050	0.791792	6.99348	0.00424553	0.0356697	873.157	374.429	414.975	1067.68	681.794	716.265	ChrVIII	4038222	4039128	907	+	Ortholog of Aspergillus brasiliensis : Aspbr1_0052939, Aspergillus glaucus : Aspgl1_0044536, Aspergillus versicolor : Aspve1_0120937 and Aspergillus clavatus NRRL 1 : ACLA_031440
AN10051	0.441593	7.02847	0.023968	0.122991	695.27	394.852	463.439	796.45	553.443	646.058	ChrVIII	4037394	4038050	657	+	Protein of unknown function
AN10052	-0.133958	4.9484	0.502188	0.769974	311.593	492.884	335.615	315.131	350.906	321.846	ChrVIII	3952277	3953576	1300	-	Ortholog(s) have nucleolus localization
AN10053	0.21198	5.76946	0.170628	0.429408	765.029	944.922	792.39	732.17	973.824	1005.77	ChrVIII	3916539	3917591	1053	+	Protein of unknown function
AN10054	-0.163624	5.90859	0.257388	0.545694	419.72	480.63	391.349	518.947	618.207	513.533	ChrVIII	3844559	3846027	1469	-	Has domain(s) with predicted phosphotransferase activity, alcohol group as acceptor activity
AN10055	-0.0203994	5.47634	0.907586	0.979321	266.249	401.66	341.673	272.8	301.45	279.248	ChrVIII	3842804	3844218	1415	-	Ortholog(s) have cell division site, cytosol, nucleolus localization
AN10056	-0.265602	6.98719	0.088334	0.284476	535.986	559.6	561.579	453.099	515.761	489.868	ChrVIII	3819308	3822507	3200	-	Ortholog(s) have fungal-type vacuole membrane localization
AN10057	0.191063	5.58957	0.160712	0.412641	441.81	347.197	423.456	465.641	532.247	531.677	ChrVIII	3799980	3801148	1169	-	Ortholog(s) have role in pathogenesis and cell surface, extracellular region localization
AN10058	-0.135661	5.87123	0.292871	0.58656	308.105	359.451	329.557	266.529	282.609	307.647	ChrVIII	3789749	3791482	1734	-	Ortholog(s) have role in cellular response to drug, ribosomal large subunit assembly and nucleolus, ribosome localization
AN10059	0.304245	7.32245	0.0671798	0.238889	77.8981	35.4005	56.3397	95.6367	82.4276	108.86	ChrVIII	3754967	3758388	3422	-	Putative Zn(II)C6 domain containing transcription factor
AN1006	-1.78017	7.88655	1.55e-25	8.81e-23	1475.41	1219.96	1055.91	150.51	129.529	151.457	ChrVIII	1823340	1826549	3210	+	Nitrate reductase (NADPH) with a predicted role in nitrogen metabolism
AN10060	0.379474	7.5633	0.0218239	0.114666	446.461	413.914	486.46	423.31	619.385	550.609	ChrVIII	3822672	3827674	5003	-	Putative alpha-amylase
AN10061	0.00634742	6.91499	0.970418	1	105.802	163.387	130.853	126.993	115.399	116.748	ChrVIII	3801705	3804672	2968	-	F-box protein involved in control of the turnover of kinesin motor KipA
AN10062	0.288332	6.56563	0.0710677	0.247485	309.267	235.55	264.736	275.935	223.732	261.105	ChrVIII	3747388	3749146	1759	-	Has domain(s) with predicted role in transmembrane transport and integral component of membrane localization
AN10063	0.225517	6.75841	0.193747	0.463127	267.412	136.156	162.961	288.478	148.37	149.879	ChrVIII	4000354	4003298	2945	-	Has domain(s) with predicted ATP binding, DNA binding, helicase activity, hydrolase activity, nucleic acid binding activity
AN10064	0.110714	6.56617	0.459804	0.739629	720.848	765.196	697.279	964.206	903.171	917.418	ChrVIII	3953585	3955298	1714	-	Ortholog(s) have role in cellular response to biotic stimulus, cellular response to neutral pH and cellular response to starvation, more
AN10065	0.180821	6.35564	0.190354	0.458783	392.979	348.559	340.461	355.894	282.609	321.057	ChrVIII	3955873	3957472	1600	-	Ortholog of A. fumigatus Af293 : Afu1g02650, Aspergillus flavus NRRL 3357 : AFL2T_00810, AFL2T_12550, Neosartorya fischeri NRRL 181 : NFIA_021950 and Aspergillus kawachii : Aspka1_0173715
AN10066	0.210886	6.90519	0.275743	0.567015	487.154	566.408	394.984	478.184	447.464	390.475	ChrVIII	3846216	3847310	1095	-	Predicted mariner transposon-related ORF
AN10067	-0.385137	6.09967	0.00493701	0.0398625	799.909	811.489	720.906	616.151	632.338	613.716	ChrVIII	3760254	3761345	1092	-	Ortholog(s) have role in protein import into mitochondrial matrix and plasma membrane, presequence translocase-associated import motor localization
AN10068	0.0800196	6.78081	0.587927	0.826812	454.6	547.346	533.107	561.278	609.964	647.636	ChrVIII	3791844	3794707	2864	-	Ortholog(s) have cytosol localization
AN10069	0.672115	6.08014	5.47e-06	0.000152651	338.334	300.904	344.702	393.522	407.428	324.212	ChrVIII	3753301	3754656	1356	-	Ortholog of A. fumigatus Af293 : Afu1g01820, A. niger CBS 513.88 : An01g06400, A. oryzae RIB40 : AO090005000907, Neosartorya fischeri NRRL 181 : NFIA_022830 and Aspergillus wentii : Aspwe1_0037774
AN1007	-1.91748	8.25982	3.01e-25	1.62e-22	1173.12	1074.27	825.709	288.478	203.714	183.01	ChrVIII	1818281	1822109	3829	-	Putative nitrite reductase with a predicted role in nitrogen metabolism
AN10070	0.00134307	5.68124	1	1	617.372	740.688	625.189	509.54	678.262	534.832	ChrVIII	3743884	3745242	1359	+	Ortholog of A. fumigatus Af293 : Afu1g01790, A. niger CBS 513.88 : An01g06420, A. oryzae RIB40 : AO090005000908, Aspergillus wentii : Aspwe1_0049751 and Aspergillus sydowii : Aspsy1_0144393
AN10071	0.210455	6.81292	0.155533	0.40453	461.576	377.152	454.352	454.666	485.145	519.844	ChrVIII	3918078	3920822	2745	+	Has domain(s) with predicted RNA binding activity
AN10072	-0.0125348	6.37464	0.93259	0.988382	424.37	491.523	466.468	429.581	551.088	504.856	ChrVIII	3920965	3923002	2038	+	Ortholog(s) have DNA replication origin binding activity and nuclear origin of replication recognition complex localization
AN10073	-0.37362	5.86819	0.00416172	0.0351576	289.502	423.445	415.581	363.733	395.653	360.499	ChrVIII	3841164	3842728	1565	-	Putative F-box protein
AN10074	-0.0162573	6.15237	0.9043	0.978624	344.147	302.266	328.345	390.386	367.392	377.064	ChrVIII	3761584	3763346	1763	-	Has domain(s) with predicted catalytic activity and role in metabolic process
AN10075	-0.0375186	5.91964	0.77576	0.920333	611.559	483.353	443.448	587.931	587.591	614.504	ChrVIII	3744796	3747040	2245	-	Putative permease of the major facilitator superfamily (MFS)
AN10076	-0.0241109	6.95775	0.877433	0.966243	149.983	231.465	186.587	148.942	306.16	254.006	ChrVIII	3618686	3621388	2703	-	Has domain(s) with predicted DNA binding, DNA polymerase processivity factor activity, myosin binding activity, role in regulation of DNA replication and PCNA complex localization
AN10077	-0.0755987	7.61523	0.638661	0.852313	577.841	560.962	439.813	424.878	445.109	446.482	ChrVIII	3590070	3593348	3279	+	Has domain(s) with predicted phosphatase activity
AN10078	0.204108	6.63564	0.178132	0.439656	125.567	223.296	155.691	155.214	273.189	250.062	ChrVIII	3586301	3589084	2784	-	Ortholog(s) have ATPase activity, coupled to transmembrane movement of substances activity, role in fatty acid transport and integral component of peroxisomal membrane localization
AN10079	-0.0290401	6.70418	0.853236	0.955521	379.027	419.36	442.842	332.377	372.102	381.797	ChrVIII	3571086	3574228	3143	+	Urease, involved in utilization of urea as a nitrogen source
AN1008	-1.30309	7.14231	9.14e-14	1.31e-11	1047.56	1304.37	1038.95	580.092	718.298	801.459	ChrVIII	1815077	1817137	2061	-	Putative nitrate transporter with 12 predicted transmembrane segments
AN10080	-0.945918	6.73215	1.21e-09	8.66e-08	1728.87	1294.84	1332.16	705.517	619.385	608.194	ChrVIII	3501505	3503199	1695	-	Ferricrocin (FC) biosynthetic transacetylase
AN10081	0.0769293	5.37851	0.635659	0.850943	318.569	285.927	306.536	363.733	350.906	326.579	ChrVIII	3401428	3402837	1410	+	Alpha-ketoglutarate-dependent xanthine dioxygenase involved in the oxidation of xanthine to uric acid
AN10082	0.47892	6.44208	0.00164219	0.0173073	281.363	366.259	328.951	324.538	374.457	308.435	ChrVIII	3388278	3390760	2483	-	Serine/threonine kinase domain protein
AN10083	0.0127129	6.30365	0.946067	0.992504	345.31	442.506	372.569	337.08	362.682	392.841	ChrVIII	3373116	3375068	1953	+	Has domain(s) with predicted sequence-specific DNA binding RNA polymerase II transcription factor activity, sequence-specific DNA binding transcription factor activity, zinc ion binding activity
AN10084	0.897145	6.87446	3.35e-07	1.36e-05	399.955	343.113	374.386	417.039	380.345	451.215	ChrVIII	3349009	3351261	2253	+	Has domain(s) with predicted oxidoreductase activity and role in metabolic process
AN10085	0.0820845	5.53945	0.600585	0.833817	318.569	318.605	309.565	348.055	306.16	310.802	ChrVIII	3310572	3311851	1280	-	Protein of unknown function
AN10086	-0.255177	6.537	0.0830159	0.272704	282.526	239.634	249.591	268.096	250.815	253.217	ChrVIII	3183885	3185764	1880	-	Protein of unknown function
AN10087	0.157695	5.79947	0.290181	0.583269	351.123	354.005	383.473	316.699	310.87	332.889	ChrVIII	3617087	3618479	1393	-	Possible pseudogene, similar to proliferating cell nuclear antigen (PCNA)
AN10088	-0.662801	6.35572	5.78e-06	0.000158728	739.451	637.209	645.786	627.126	472.193	477.247	ChrVIII	3593493	3595119	1627	+	Ortholog(s) have protein phosphatase type 1 activator activity, role in positive regulation of mitotic sister chromatid separation, regulation of mitotic metaphase/anaphase transition and cytosol, nucleus localization
AN10089	0.346162	6.95128	0.0276037	0.134778	427.858	589.555	533.712	540.896	625.272	648.424	ChrVIII	3583349	3585998	2650	-	Ortholog of A. fumigatus Af293 : Afu1g04770, A. niger CBS 513.88 : An01g03670, Neosartorya fischeri NRRL 181 : NFIA_019990 and Aspergillus clavatus NRRL 1 : ACLA_029910
AN1009	-1.00982	4.78332	9.52e-10	6.98e-08	798.747	883.651	728.781	376.276	387.41	389.686	ChrVIII	1814357	1814939	583	-	Has domain(s) with predicted racemase and epimerase activity, acting on carbohydrates and derivatives activity, role in rhamnose metabolic process and cytoplasm localization
AN10090	-0.0759313	6.26989	0.626512	0.844999	549.938	885.013	782.092	609.88	851.36	718.631	ChrVIII	3498713	3500367	1655	-	Ortholog of A. fumigatus Af293 : Afu1g04430, A. oryzae RIB40 : AO090003000908, Neosartorya fischeri NRRL 181 : NFIA_020340 and Aspergillus wentii : Aspwe1_0169406
AN10091	-0.239357	5.36787	0.208036	0.482818	103.477	53.1008	50.2816	56.4413	57.6993	47.3303	ChrVIII	3492969	3493957	989	-	Ortholog(s) have cytosol, mitochondrion, nucleus localization
AN10093	-0.0825781	0.568491	1	1	502.269	556.877	673.653	925.011	1148.1	1043.63	ChrVIII	3428776	3429750	975	-	Has domain(s) with predicted hydrolase activity
AN10095	-0.119034	5.02935	0.505551	0.77161	0	0	0	0	0	0	ChrVIII	3391477	3391837	361	-	Protein of unknown function
AN10096	0.881856	6.73037	4.59e-06	0.00013128	233.694	235.55	295.632	478.184	541.667	693.388	ChrVIII	3351423	3352332	910	+	Has domain(s) with predicted hydrolase activity
AN10097	0.182404	5.38797	0.248454	0.534045	351.123	217.849	309.565	398.225	304.982	366.021	ChrVIII	3375364	3376815	1452	+	Putative ammonium transporter-like protein
AN10098	0.0805042	5.24937	0.598915	0.8332	347.635	247.804	288.362	311.995	288.497	352.61	ChrVIII	3403349	3404595	1247	+	Putative zinc-binding oxidoreductase
AN10099	0.371958	4.78148	0.0138345	0.0833398	165.098	137.517	155.086	192.841	239.04	250.062	ChrVIII	3186277	3187108	832	-	Has domain(s) with predicted FMN binding, oxidoreductase activity and role in oxidation-reduction process
AN1010	-0.369713	6.43785	0.0181391	0.101494	459.25	729.795	620.948	421.742	495.743	537.987	ChrVIII	1812646	1814417	1772	+	Ortholog of A. fumigatus Af293 : Afu1g12870, A. niger CBS 513.88 : An08g05690, A. oryzae RIB40 : AO090012000621, Aspergillus wentii : Aspwe1_0027873 and Aspergillus sydowii : Aspsy1_0053360
AN10100	0.146203	5.1072	0.341007	0.636455	373.213	362.175	391.349	440.556	389.765	377.064	ChrVIII	3067585	3068426	842	+	Protein of unknown function
AN10101	0.0569768	4.79921	0.719267	0.894136	115.103	125.263	125.401	133.264	129.529	133.314	ChrVIII	3218574	3219108	535	+	Putative cytochrome P450
AN10103	-0.703503	6.94637	7.7e-05	0.00143999	991.748	1515.41	1246.14	674.161	786.595	932.406	ChrVIII	3568993	3570792	1800	+	High-mobility group (HMG) protein with a predicted role in sequence-specific DNA binding, RNA polymerase III transcriptional preinitiation complex assembly and chromatin remodeling
AN10104	0.188605	6.18509	0.173382	0.433596	499.943	405.744	424.062	438.988	468.66	450.426	ChrVIII	3306661	3308379	1719	-	Has domain(s) with predicted role in cell wall macromolecule catabolic process
AN10105	-0.00717238	7.00121	0.967231	1	494.13	424.806	381.656	449.963	390.942	452.004	ChrVIII	2915223	2919049	3827	+	Ortholog(s) have nucleus, spindle localization
AN10108	0.123427	5.45121	0.47162	0.748273	46.5064	83.0551	71.4848	54.8735	77.7175	56.7963	ChrVIII	2811273	2812177	905	+	Has domain(s) with predicted FMN binding, oxidoreductase activity and role in oxidation-reduction process
AN10109	0.106421	4.58568	0.532105	0.790634	201.14	157.941	204.761	216.358	167.21	205.887	ChrVIII	2748860	2749640	781	-	Ortholog of A. fumigatus Af293 : Afu1g13670, Neosartorya fischeri NRRL 181 : NFIA_011830, Aspergillus wentii : Aspwe1_0040281 and Aspergillus clavatus NRRL 1 : ACLA_021770
AN1011	-0.187647	5.99689	0.283688	0.576736	0	0	0	0	0	0	ChrVIII	1811135	1812365	1231	+	Ortholog(s) have Mis6-Sim4 complex, cytoplasm, kinetochore localization
AN10110	-0.261709	6.46657	0.0845686	0.275943	25.5785	31.3158	27.8669	43.8988	29.4384	33.92	ChrVIII	2820676	2821888	1213	-	Ortholog(s) have cytosol, nucleus localization
AN10111	-0.144892	5.97298	0.273413	0.56492	245.321	315.882	249.591	247.715	251.993	283.982	ChrVIII	2812344	2813778	1435	+	Ortholog(s) have peptidyl-prolyl cis-trans isomerase activity, protein phosphatase type 2A regulator activity
AN10112	-0.0461827	7.31938	0.780384	0.92246	83.7114	132.071	114.497	78.3908	101.268	89.1386	ChrVIII	2893822	2899680	5859	-	Ortholog(s) have role in mRNA export from nucleus and nuclear pore localization
AN10113	-0.0868817	5.27929	0.573712	0.818687	283.689	205.595	247.168	241.444	249.638	257.161	ChrVIII	2747417	2748450	1034	-	Ortholog of A. fumigatus Af293 : Afu1g13680, A. oryzae RIB40 : AO090012000509, Neosartorya fischeri NRRL 181 : NFIA_011820, Aspergillus wentii : Aspwe1_0027787 and Aspergillus versicolor : Aspve1_0023836
AN10115	0.4465	7.24004	0.00649058	0.0485149	728.987	728.434	637.305	914.036	1209.33	1172.21	ChrVIII	2668993	2671317	2325	-	Has domain(s) with predicted role in transmembrane transport and integral component of membrane localization
AN10116	0.595078	7.04347	0.000157951	0.00261738	630.161	663.079	686.375	901.494	1035.06	1049.94	ChrVIII	2672254	2674491	2238	-	Ortholog of A. nidulans FGSC A4 : AN2186, A. fumigatus Af293 : Afu1g13980, A. niger CBS 513.88 : An08g07120, An12g09760, An05g02480, An12g10180 and A. oryzae RIB40 : AO090010000355, AO090010000554
AN10117	0.791108	6.31879	6.83e-06	0.000184483	74.4102	53.1008	69.0615	79.9586	115.399	89.1386	ChrVIII	2695904	2696948	1045	+	Ortholog of A. fumigatus Af293 : Afu1g14050/fbpA, A. oryzae RIB40 : AO090012000463, Aspergillus wentii : Aspwe1_0040217, Aspergillus sydowii : Aspsy1_0086500 and Aspergillus terreus NIH2624 : ATET_00606
AN10118	0.130565	6.10758	0.380715	0.674565	60.4583	77.6088	63.6093	92.5011	94.203	82.8279	ChrVIII	2642418	2644422	2005	-	Ortholog(s) have endoplasmic reticulum localization
AN10119	0.628017	6.54765	1.4e-05	0.000341544	163.935	148.41	167.202	156.782	153.08	184.588	ChrVIII	2526522	2528751	2230	+	Ortholog(s) have poly(A)-specific ribonuclease activity, role in mRNA 3'-end processing, postreplication repair and PAN complex, cytosol, nucleus localization
AN1012	-0.561119	5.89011	0.00284786	0.0263298	0	0	0	0	0	0	ChrVIII	1809940	1810979	1040	-	Has domain(s) with predicted hydrolase activity
AN10120	0.35275	6.685	0.0143984	0.0860151	479.015	622.232	602.774	492.294	576.993	545.876	ChrVIII	2511168	2513770	2603	+	Has domain(s) with predicted DNA binding, sequence-specific DNA binding RNA polymerase II transcription factor activity, zinc ion binding activity and role in regulation of transcription, DNA-templated, transcription, DNA-templated
AN10121	0.13158	5.80959	0.332118	0.628347	90.6874	100.755	90.2646	128.561	148.37	103.338	ChrVIII	2525547	2526516	970	+	Has domain(s) with predicted nucleic acid binding, zinc ion binding activity
AN10122	0.130572	5.03588	0.464989	0.743748	277.875	270.95	244.744	365.301	374.457	352.61	ChrVIII	2513903	2515001	1099	+	Has domain(s) with predicted oxidoreductase activity and role in metabolic process
AN10123	-0.0942794	5.65906	0.491107	0.761878	417.394	428.891	439.207	393.522	453.352	446.482	ChrVIII	2640531	2642068	1538	-	Ortholog of A. nidulans FGSC A4 : AN4122, AN2881, AN0867, A. fumigatus Af293 : Afu1g13860, Afu1g15180, Afu3g11650 and A. niger CBS 513.88 : An08g07010, An02g07440, An01g13480
AN10124	0.49685	7.41234	0.0320188	0.148781	630.161	788.342	642.757	688.271	1185.78	1042.05	ChrVIII	2403410	2405490	2081	+	Beta-glycosidase
AN10125	-0.0606521	6.73937	0.701819	0.885744	347.635	551.431	454.958	412.335	445.109	459.892	ChrVIII	2314858	2317634	2777	-	Ortholog(s) have nucleolus localization
AN10126	-0.0247183	5.38817	0.870533	0.963222	462.738	469.738	542.194	506.404	502.809	443.327	ChrVIII	2313603	2314770	1168	-	Ortholog(s) have cytoplasm, nucleus localization
AN10127	0.192711	6.5446	0.226783	0.507553	588.305	690.31	568.849	595.77	791.305	649.213	ChrVIII	2401946	2403040	1095	+	Putative beta-glucosidase with a predicted role in polysaccharide degradation
AN10128	-0.281632	7.08094	0.0720567	0.249148	727.824	1106.95	894.771	694.542	845.472	956.86	ChrVIII	2195434	2199534	4101	-	Has domain(s) with predicted DNA binding, sequence-specific DNA binding RNA polymerase II transcription factor activity, zinc ion binding activity and role in regulation of transcription, DNA-templated, transcription, DNA-templated
AN10129	-0.0873514	5.24217	0.674967	0.872581	43.0184	87.1397	80.5718	62.7126	68.2972	54.4298	ChrVIII	1994612	1995467	856	+	Ortholog(s) have protein complex binding activity
AN1013	-0.667265	7.89874	0.000222231	0.00345405	631.324	1494.99	1120.74	418.607	650.001	638.17	ChrVIII	1808115	1809804	1690	-	Putative 60S ribosomal protein L5
AN10130	-0.910303	6.77432	0.00666217	0.0493862	610.396	1568.52	1433.33	442.124	777.175	793.571	ChrVIII	1957215	1958331	1117	+	Ortholog(s) have structural constituent of ribosome activity and cytosolic small ribosomal subunit localization
AN10131	-0.230376	3.91925	0.401004	0.691295	6.97595	9.53091	8.48124	12.5425	9.4203	4.73303	ChrVIII	1945475	1947406	1932	+	Dihydroorotase, catalyzes the third step in pyrimidine biosynthesis
AN10132	-0.366873	6.4414	0.00561673	0.0436361	552.263	291.373	380.444	275.935	224.91	248.484	ChrVIII	2132788	2134701	1914	+	Has domain(s) with predicted protein dimerization activity
AN10133	-0.356631	6.82676	0.0251309	0.127441	452.274	596.363	516.144	351.191	341.486	298.181	ChrVIII	2192232	2194913	2682	-	Ortholog of A. fumigatus Af293 : Afu1g15380, A. niger CBS 513.88 : An01g13650, Aspergillus wentii : Aspwe1_0482639 and Aspergillus sydowii : Aspsy1_0191721
AN10134	-0.0987949	5.90146	0.5165	0.780147	137.194	306.351	264.13	181.867	226.087	207.464	ChrVIII	1995829	1996960	1132	+	Ortholog(s) have protein-lysine N-methyltransferase activity, role in negative regulation of G2/M transition of mitotic cell cycle, peptidyl-lysine methylation and cytosol, nucleus localization
AN10135	0.346982	5.6849	0.0119213	0.0759301	466.226	394.852	477.373	423.31	531.069	493.812	ChrVIII	1997180	1998276	1097	+	Protein of unknown function
AN10136	-0.431671	6.41687	0.00147437	0.0157544	662.716	808.766	726.964	451.531	382.7	459.892	ChrVIII	1989387	1991745	2359	+	Has domain(s) with predicted cation transmembrane transporter activity and role in cation transport, transmembrane transport
AN10137	-0.475968	5.77478	0.010888	0.0712051	20.9279	40.8468	36.3482	12.5425	17.6631	29.187	ChrVIII	1955378	1957078	1701	+	WD domain-containing protein
AN10138	0.0167926	5.74472	0.917224	0.983418	447.624	552.793	553.098	507.972	553.443	485.135	ChrVIII	1856691	1857798	1108	-	Has domain(s) with predicted phosphatase activity, protein tyrosine/serine/threonine phosphatase activity and role in dephosphorylation, protein dephosphorylation
AN10139	0.0562707	5.43579	0.767852	0.917929	353.448	439.783	380.444	473.48	491.033	559.286	ChrVIII	1693909	1695237	1329	-	Protein expressed at increased levels in a hapX mutant versus wild-type
AN1014	-0.153377	6.40699	0.251307	0.537709	9.30127	12.254	27.2611	21.9494	16.4855	12.6214	ChrVIII	1799528	1802202	2675	-	Peroxisomal long-chain acyl-CoA transporter
AN10140	-0.17315	7.88594	0.330131	0.626581	1324.27	1297.57	1124.37	1229.17	954.983	1072.82	ChrVIII	1802367	1806981	4615	-	Ortholog of A. fumigatus Af293 : Afu1g12900, A. niger CBS 513.88 : An08g05760, A. oryzae RIB40 : AO090012000610, Aspergillus wentii : Aspwe1_0499968 and Aspergillus sydowii : Aspsy1_1154488
AN10141	0.264128	6.56126	0.0996184	0.306219	277.875	277.758	358.03	294.749	316.758	294.236	ChrVIII	1854145	1856208	2064	-	Has domain(s) with predicted protein tyrosine/serine/threonine phosphatase activity and role in protein dephosphorylation
AN10142	-0.225595	5.00854	0.293032	0.586673	102.314	63.9932	98.7459	89.3655	60.0544	62.3182	ChrVIII	1844806	1845379	574	-	Protein of unknown function
AN10144	0.969356	5.24664	9.7e-08	4.58e-06	279.038	258.696	325.922	310.427	320.29	393.63	ChrVIII	1695825	1696406	582	-	Protein expressed at increased levels in a hapX mutant versus wild-type
AN10145	-0.373709	6.13462	0.0127204	0.0792316	513.895	699.841	582.782	471.912	427.446	388.897	ChrVIII	1675623	1677361	1739	+	Ortholog(s) have protein heterodimerization activity, role in heteroduplex formation, meiotic DNA recombinase assembly, telomere maintenance via recombination and Rhp55-Rhp57 complex localization
AN10146	-0.157102	6.23825	0.356308	0.652242	491.805	577.301	501.605	380.979	422.736	444.904	ChrVIII	1564035	1565449	1415	-	Has domain(s) with predicted arylformamidase activity and role in tryptophan catabolic process to kynurenine
AN10147	0.733027	5.91403	2.21e-07	9.62e-06	399.955	337.666	384.079	565.981	607.609	563.23	ChrVIII	1473210	1474507	1298	+	Putative pectin lyase with a predicted role in the degradation of pectin
AN10148	-0.828307	7.72914	0.00175555	0.0182739	131.38	46.293	51.4933	137.968	48.279	56.0075	ChrVIII	1403682	1405499	1818	+	Cysteine- and histidine-rich-domain [CHORD]-containing protein
AN10149	0.138319	6.82036	0.354979	0.650805	759.216	878.205	921.426	649.075	992.664	945.816	ChrVIII	1387650	1389471	1822	+	Ortholog of A. fumigatus Af293 : Afu1g11510, A. niger CBS 513.88 : An08g03630, A. oryzae RIB40 : AO090038000273, Neosartorya fischeri NRRL 181 : NFIA_014060 and Aspergillus wentii : Aspwe1_0028047
AN1014-uORF	0	-1.78364	1	1	30.2291	35.4005	33.925	25.085	24.7283	24.454	ChrVIII	1802083	1802109	27	-	Conserved upstream open reading frame (uORF) of AN1014
AN1015	-0.410606	7.16635	0.0127961	0.0793935	1012.68	883.651	924.455	671.025	624.095	586.106	ChrVIII	1796031	1799575	3545	+	Putative phosphorylase with a predicted role in glycogen degradation
AN10150	-0.653357	6.59795	0.00010316	0.00183053	223.23	366.259	278.064	192.841	219.022	205.098	ChrVIII	1362638	1364427	1790	-	Putative 1,3-beta-transglucosylase with a predicted role in glucan processing
AN10151	-0.106518	6.13616	0.471685	0.748273	410.419	547.346	467.074	360.597	339.131	375.487	ChrVIII	1275660	1277773	2114	+	Possible pseudogene, similar to Zn(II)2Cys6 transcription factor
AN10152	-0.241638	5.81009	0.153375	0.401557	333.683	333.582	322.893	385.683	355.616	293.448	ChrVIII	1278174	1279717	1544	+	Has domain(s) with predicted role in transmembrane transport and integral component of membrane localization
AN10153	-0.0684904	7.2366	0.694316	0.880961	741.776	837.358	629.429	771.365	556.975	560.075	ChrVIII	1280137	1284404	4268	+	Mitogen activated protein kinase kinase kinase (MAPKKK) of the HOG signaling pathway that regulates osmotic stress response
AN10154	-0.365322	4.74494	0.0429762	0.180748	0	0	0	0	0	0	ChrVIII	1364771	1365372	602	-	Ortholog of Aspergillus versicolor : Aspve1_0120656, Aspergillus clavatus NRRL 1 : ACLA_024190 and Aspergillus sydowii : Aspsy1_0140218
AN10155	-0.116128	5.95325	0.395569	0.687218	484.829	585.47	457.987	515.811	439.221	379.431	ChrVIII	1389659	1391544	1886	+	Has domain(s) with predicted cation transmembrane transporter activity, role in cation transport, transmembrane transport and integral component of membrane localization
AN10156	-0.241307	6.63918	0.203872	0.477266	698.758	1360.2	1164.35	453.099	901.994	824.335	ChrVIII	1406118	1407938	1821	+	Has domain(s) with predicted kinase activity, transferase activity, transferring phosphorus-containing groups activity and role in glycerophospholipid biosynthetic process
AN10157	-0.16778	6.12398	0.222724	0.501559	523.196	657.633	583.388	486.023	501.631	546.664	ChrVIII	1547547	1548985	1439	-	Ortholog of A. fumigatus Af293 : Afu1g11990, A. niger CBS 513.88 : An08g04270, A. oryzae RIB40 : AO090001000355, Neosartorya fischeri NRRL 181 : NFIA_013540 and Aspergillus wentii : Aspwe1_0504451
AN10158	-0.516259	5.68377	0.000220384	0.0034389	390.653	502.415	433.755	337.08	429.801	438.594	ChrVIII	1562855	1564031	1177	-	Ortholog of A. nidulans FGSC A4 : AN7874, A. fumigatus Af293 : Afu1g12200, Afu3g00570, Afu8g02315 and A. niger CBS 513.88 : An08g04520, An06g00280, An16g02300
AN10159	-0.0713659	4.85656	0.773514	0.919666	166.26	123.902	133.277	153.646	80.0726	104.915	ChrVIII	1629946	1630542	597	+	Ortholog of Aspergillus wentii : Aspwe1_0172079, Aspergillus clavatus NRRL 1 : ACLA_023190, Aspergillus zonatus : Aspzo1_0012961 and Aspergillus carbonarius ITEM 5010 : Acar5010_000620
AN1016	-0.0652629	6.84879	0.668802	0.869273	424.37	565.047	530.078	489.158	759.512	616.871	ChrVIII	1793440	1795415	1976	+	Alpha subunit of a heterotrimeric G protein composed of GanB, SfaD and GpgA that controls conidial germination via cAMP/PKA pathway in response to carbon source availability
AN10160	-0.524316	6.31241	0.00090198	0.0106996	609.233	752.942	685.769	506.404	545.2	546.664	ChrVIII	1674419	1675509	1091	+	Ortholog of A. nidulans FGSC A4 : AN2370, AN0323, A. fumigatus Af293 : Afu1g02440, Afu4g02760, A. niger CBS 513.88 : An01g05750, An12g09350, An13g03290 and A. oryzae RIB40 : AO090020000719, AO090005000852
AN10161	-0.0451757	5.30578	0.83539	0.947387	88.3621	57.1855	92.0821	84.662	80.0726	88.3498	ChrVIII	1595975	1596808	834	+	Ortholog(s) have structural constituent of ribosome activity and mitochondrial small ribosomal subunit localization
AN10163	-0.398716	5.80397	0.017971	0.100763	82.5488	78.9704	83.6008	56.4413	57.6993	61.5293	ChrVIII	1579941	1580791	851	+	Ortholog of A. fumigatus Af293 : Afu1g12110, A. niger CBS 513.88 : An08g04410, Aspergillus wentii : Aspwe1_0154994 and Aspergillus sydowii : Aspsy1_0038225
AN10164	0.000322838	6.95555	0.99975	1	15.1146	19.0618	15.1451	12.5425	10.5978	11.0437	ChrVIII	1549128	1551843	2716	-	Ortholog(s) have mRNA binding, poly(U) RNA binding activity and role in nuclear-transcribed mRNA catabolic process, nonsense-mediated decay, regulation of mRNA stability, stress granule assembly
AN10165	-0.30139	5.87135	0.0577649	0.217438	311.593	277.758	287.756	224.198	206.069	246.117	ChrVIII	1511521	1512335	815	+	Has domain(s) with predicted outer membrane localization
AN10166	-0.0634202	6.2984	0.72812	0.899482	561.564	383.959	371.963	301.021	440.399	448.06	ChrVIII	1512599	1514577	1979	+	Ortholog of A. fumigatus Af293 : Afu1g11900/gprG, A. niger CBS 513.88 : An08g04110, A. oryzae RIB40 : AO090001000374/gprG and Aspergillus wentii : Aspwe1_0027952
AN10167	-0.0832168	6.53118	0.538789	0.796078	519.708	599.086	480.402	449.963	482.79	482.769	ChrVIII	1475037	1477932	2896	+	Has domain(s) with predicted role in oxidation-reduction process
AN10168	-0.112533	6.26036	0.607215	0.836484	215.092	273.673	322.893	169.324	359.149	339.989	ChrVIII	1113266	1114545	1280	+	Ortholog of A. fumigatus Af293 : Afu1g10430, A. niger CBS 513.88 : An08g02380, Neosartorya fischeri NRRL 181 : NFIA_015240, Aspergillus wentii : Aspwe1_0036585 and Aspergillus zonatus : Aspzo1_0163764
AN10169	0.35526	5.56656	0.0210496	0.111841	316.243	307.712	362.876	443.692	509.874	521.422	ChrVIII	1013032	1013975	944	-	Short-chain dehydrogenase
AN1017	-0.277247	7.42454	0.139579	0.377835	1055.69	1437.81	1719.87	867.002	1812.23	1803.28	ChrVIII	1787246	1789396	2151	-	Putative mitogen-activated protein kinase (MAPK) involved in osmotic stress response
AN10170	-0.726407	6.75721	0.00310929	0.0283095	637.137	1537.2	1191.61	503.269	825.454	745.452	ChrVIII	953767	955420	1654	+	Ortholog(s) have ATPase activity, role in negative regulation of G2/M transition of mitotic cell cycle and cytosol, nucleus localization
AN10171	-0.336648	7.48291	0.16416	0.418705	65.1089	59.9086	47.8584	50.1701	61.232	51.2744	ChrVIII	934885	937567	2683	+	Ortholog(s) have role in cellular response to amino acid starvation, meiotic nuclear division, negative regulation of TOR signaling, regulation of autophagic vacuole assembly
AN10172	-0.223733	6.20158	0.17977	0.442785	601.095	520.115	434.967	576.956	467.482	436.227	ChrVIII	906937	908448	1512	+	Ortholog(s) have dicarboxylic acid transmembrane transporter activity, role in mitochondrial transport and mitochondrial inner membrane localization
AN10173	-0.102881	6.22148	0.526195	0.787502	304.617	619.509	417.398	233.604	454.529	407.04	ChrVIII	1114631	1117033	2403	+	Ortholog(s) have nucleolus localization
AN10174	-0.0367142	5.50412	0.866028	0.961252	452.274	325.412	342.885	382.547	428.624	395.996	ChrVIII	1011952	1012845	894	-	Ortholog of A. fumigatus Af293 : Afu1g10090, A. oryzae RIB40 : AO090038000427, Neosartorya fischeri NRRL 181 : NFIA_015560 and Aspergillus wentii : Aspwe1_0168735
AN10175	-0.10697	5.56635	0.477674	0.752897	474.365	612.701	533.107	426.446	506.341	472.514	ChrVIII	955592	956528	937	+	Ortholog(s) have role in ribosome biogenesis and cytosol, ribosome localization
AN10176	-0.300084	6.64468	0.0456404	0.187631	2133.48	1520.86	1715.63	1945.66	1006.79	1183.26	ChrVIII	937588	938129	542	+	Protein of unknown function
AN10177	0.4674	6.68797	0.00363892	0.0316854	796.421	691.672	703.943	1288.74	799.548	952.127	ChrVIII	1171342	1172048	707	-	Protein of unknown function
AN10178	-0.408938	5.10999	0.00635791	0.0477552	69.7595	107.563	118.737	76.8229	80.0726	84.4056	ChrVIII	930108	931033	926	+	Ortholog(s) have copper ion binding activity, role in metal ion transport, mitochondrial respiratory chain complex IV assembly and cytosol, mitochondrial intermembrane space, nucleus localization
AN10179	0.142567	5.82999	0.316638	0.611524	434.834	570.493	482.825	467.209	597.012	593.206	ChrVIII	905341	906671	1331	+	Ortholog of A. fumigatus Af293 : Afu1g09650, A. oryzae RIB40 : AO090012000878, Aspergillus wentii : Aspwe1_0036407, Aspergillus clavatus NRRL 1 : ACLA_025850 and Aspergillus niger ATCC 1015 : 38576-mRNA
AN1018	0.0241512	7.34852	0.88826	0.971709	737.126	938.114	877.203	609.88	734.783	724.942	ChrVIII	1783569	1786969	3401	-	Ortholog(s) have role in post-Golgi vesicle-mediated transport and cellular bud tip, cytoplasm localization
AN10180	0.125866	6.00143	0.346413	0.642759	258.11	287.289	336.826	304.156	392.12	335.256	ChrVIII	902888	904699	1812	+	Has domain(s) with predicted catalytic activity and role in nucleoside metabolic process
AN10181	0.152188	8.57897	0.382936	0.676609	1647.49	1699.22	1432.72	1564.68	1832.25	1897.94	ChrVIII	793058	796119	3062	+	Ortholog of A. fumigatus Af293 : Afu1g09530, A. niger CBS 513.88 : An08g01090, A. oryzae RIB40 : AO090012000919, Neosartorya fischeri NRRL 181 : NFIA_016080 and Aspergillus wentii : Aspwe1_0036341
AN10182	-0.308204	6.06724	0.0935818	0.294212	36.0424	58.547	37.5598	48.6023	60.0544	63.8958	ChrVIII	759860	761541	1682	+	Putative translation initiation factor 3, subunit f (eIF-3f)
AN10183	-0.0925576	6.25183	0.485034	0.757492	718.523	705.287	660.325	826.239	687.682	797.515	ChrVIII	796242	797393	1152	+	Ortholog of A. fumigatus Af293 : Afu1g09520, A. niger CBS 513.88 : An08g01080, A. oryzae RIB40 : AO090012000920, Neosartorya fischeri NRRL 181 : NFIA_016090 and Aspergillus wentii : Aspwe1_0103125
AN10184	-0.0889636	6.57073	0.528022	0.788126	512.733	649.463	589.446	507.972	498.098	534.832	ChrVIII	674724	677096	2373	-	Protein predicted to have a role in pheromone precursor processing
AN10185	-0.0973631	5.6281	0.512088	0.77675	93.0127	77.6088	73.908	75.2551	63.587	72.5731	ChrVIII	665011	666686	1676	-	Has domain(s) with predicted zinc ion binding activity
AN10186	-0.273267	6.64156	0.0488501	0.196473	1306.83	1372.45	1207.97	1312.26	1072.74	1072.03	ChrVIII	648350	650362	2013	+	Ortholog(s) have role in ER to Golgi vesicle-mediated transport, cellular response to cadmium ion, detoxification of cadmium ion
AN10187	-0.222677	4.56805	0.272061	0.563641	270.899	251.888	272.006	291.614	216.667	227.185	ChrVIII	664210	664977	768	-	Protein of unknown function
AN10188	-0.062787	5.15585	0.738854	0.903395	445.298	543.262	462.833	393.522	434.511	422.817	ChrVIII	650497	652091	1595	+	Putative guanylate kinase
AN10189	-0.220295	6.29637	0.252219	0.53891	0	0	0	0	0	0	ChrVIII	677385	678387	1003	-	Ortholog(s) have protein-arginine omega-N monomethyltransferase activity and role in peptidyl-arginine methylation
AN1019	0.40863	7.16123	0.0108089	0.0708598	18.6025	12.254	21.8089	14.1103	23.5508	44.1749	ChrVIII	1780161	1783517	3357	+	Putative Scf complex protein
AN10190	-0.305995	6.58566	0.0325974	0.150496	59.2956	59.9086	64.2151	92.5011	50.6341	44.9637	ChrVII	699956	701914	1959	-	Has domain(s) with predicted role in positive regulation of autophagy
AN10191	-0.0256651	7.63354	0.872931	0.963872	0	0	3.02902	6.27126	0	0.788838	ChrVII	785677	791765	6089	+	Ortholog(s) have chromatin binding, histone binding activity
AN10192	-0.029758	6.39062	0.819633	0.939724	555.751	688.949	594.899	509.54	621.74	617.66	ChrVII	860862	863616	2755	-	Ortholog(s) have role in conidiophore development
AN10193	0.0232364	6.02613	0.848588	0.952992	170.911	208.318	224.147	211.655	167.21	172.755	ChrVII	896234	897836	1603	+	Ortholog(s) have role in ascospore formation, conidiophore development, conidium formation, response to oxidative stress, sporocarp development involved in sexual reproduction, vacuolar protein processing
AN10194	0.203427	7.89132	0.207613	0.482146	75.5728	81.6935	79.966	87.7976	67.1196	66.2624	ChrVII	908078	915180	7103	-	Ortholog(s) have role in spliceosomal conformational changes to generate catalytic conformation and U5 snRNP, cytosol, spliceosomal complex localization
AN10195	0.198639	7.10354	0.245293	0.530746	530.172	803.319	753.619	708.652	731.251	729.675	ChrVII	928634	932215	3582	-	Ortholog(s) have valine-tRNA ligase activity
AN10196	-0.0318922	6.90362	0.850898	0.954461	947.567	1013	1023.2	1066.11	1095.11	1048.37	ChrVII	939517	941273	1757	-	Ortholog of A. fumigatus Af293 : Afu8g04830, A. niger CBS 513.88 : An16g07980, A. oryzae RIB40 : AO090005000663, Neosartorya fischeri NRRL 181 : NFIA_097650 and Aspergillus wentii : Aspwe1_0645289
AN10197	0.0634654	6.59789	0.648563	0.858364	474.365	300.904	321.076	415.471	341.486	351.822	ChrVII	863758	865168	1411	-	Has domain(s) with predicted catalytic activity and role in coenzyme M biosynthetic process
AN10198	0.135398	6.84314	0.375029	0.669446	568.54	565.047	567.637	674.161	867.845	877.976	ChrVII	905273	907998	2726	-	Ortholog(s) have cytosol, nucleus localization
AN10199	0.112957	5.76269	0.4581	0.739094	391.816	260.058	333.797	382.547	390.942	357.343	ChrVII	903801	905195	1395	-	Ortholog of Aspergillus versicolor : Aspve1_0037245 and Aspergillus sydowii : Aspsy1_0028755
AN1020	0.478374	5.10993	0.0162269	0.0935151	13.9519	6.80779	12.1161	12.5425	7.06523	7.88838	ChrVIII	1778942	1779604	663	-	Ortholog of A. nidulans FGSC A4 : AN2784, AN9281, AN2199, A. fumigatus Af293 : Afu1g12970, A. niger CBS 513.88 : An15g05320 and A. oryzae RIB40 : AO090012000596, AO090038000022
AN10200	0.469135	4.93354	0.00297543	0.0272984	176.724	198.788	221.118	213.223	255.526	261.894	ChrVII	927321	928442	1122	-	Ribosome assembly factor
AN10201	-0.160116	6.52361	0.248863	0.534604	472.039	634.486	570.666	434.285	487.501	456.737	ChrVII	936780	939350	2571	-	Ortholog of A. fumigatus Af293 : Afu8g04826, A. niger CBS 513.88 : An16g07990, A. oryzae RIB40 : AO090005000664, Neosartorya fischeri NRRL 181 : NFIA_097640 and Aspergillus wentii : Aspwe1_0645178
AN10203	0.128405	5.39312	0.386045	0.678872	341.822	531.008	439.813	319.834	440.399	399.152	ChrVII	698057	699465	1409	-	Has domain(s) with predicted metal ion transmembrane transporter activity, role in metal ion transport, transmembrane transport and membrane localization
AN10204	-0.0760593	5.89455	0.645127	0.856168	259.273	205.595	211.425	239.876	200.181	198.787	ChrVII	791782	792953	1172	+	Ortholog of A. oryzae RIB40 : AO090026000169 and Aspergillus flavus NRRL 3357 : AFL2T_07074
AN10205	-0.154345	5.6952	0.425829	0.714091	476.69	697.118	610.649	435.853	548.732	589.262	ChrVII	683939	684882	944	+	Ortholog(s) have role in mitochondrial translation and mitochondrion localization
AN10206	-0.103389	5.54666	0.601615	0.833991	97.6633	122.54	115.103	153.646	95.3805	87.561	ChrVII	686220	687100	881	+	Has domain(s) with predicted role in anaphase-promoting complex-dependent proteasomal ubiquitin-dependent protein catabolic process, regulation of mitotic metaphase/anaphase transition and anaphase-promoting complex localization
AN10207	-0.0144026	6.73723	0.918352	0.983733	369.725	284.566	319.258	321.402	328.533	339.989	ChrVII	898220	900975	2756	+	Has domain(s) with predicted role in transmembrane transport and integral component of membrane localization
AN10208	0.00093266	5.11627	1	1	46.5064	51.7392	53.9165	59.577	60.0544	56.7963	ChrVII	829740	830495	756	-	Subunit 8 of the COP9 signalosome
AN10209	0.251816	6.55194	0.0683814	0.241646	224.393	197.426	234.446	250.85	233.152	264.261	ChrVII	970811	973634	2824	+	Ortholog of A. oryzae RIB40 : AO090005000644, Neosartorya fischeri NRRL 181 : NFIA_097790, Aspergillus kawachii : Aspka1_0179507 and Aspergillus clavatus NRRL 1 : ACLA_058380
AN1021	-0.286166	6.63964	0.0421757	0.178427	0	0	0	0	0	0	ChrVIII	1777102	1779047	1946	+	Ortholog of A. fumigatus Af293 : Afu1g12980, A. oryzae RIB40 : AO090012000595, Aspergillus wentii : Aspwe1_0498638, Aspergillus sydowii : Aspsy1_0053349 and Aspergillus terreus NIH2624 : ATET_00493
AN10210	0.0173856	6.20668	0.915359	0.983228	280.201	343.113	302.296	308.86	299.095	321.057	ChrVII	1019572	1021752	2181	-	Has domain(s) with predicted carbon-nitrogen ligase activity, with glutamine as amido-N-donor, hydrolase activity, acting on carbon-nitrogen (but not peptide) bonds, in linear amides activity
AN10211	0.0230668	5.75691	0.919251	0.98422	52.3196	39.4852	58.1571	76.8229	69.4747	70.9954	ChrVII	969316	970601	1286	+	Ortholog of A. fumigatus Af293 : Afu8g04970, A. niger CBS 513.88 : An16g07840, A. oryzae RIB40 : AO090005000645, Neosartorya fischeri NRRL 181 : NFIA_097780 and Aspergillus clavatus NRRL 1 : ACLA_058370
AN10212	-0.115608	6.20687	0.477909	0.752897	89.5247	74.8857	107.833	73.6873	48.279	68.6289	ChrVII	1021781	1023550	1770	-	Ortholog(s) have mitochondrion localization
AN10213	-0.19379	6.76492	0.188655	0.456425	325.544	428.891	395.589	180.299	235.508	247.695	ChrVII	1027598	1030167	2570	+	Ortholog(s) have role in CVT pathway, cellular response to nitrogen starvation, late endosome to vacuole transport, macroautophagy, peroxisome degradation and phosphatidylinositol biosynthetic process, more
AN10214	0.0374234	6.07158	0.786084	0.924544	404.605	390.767	379.233	363.733	329.711	362.865	ChrVII	1041004	1043061	2058	-	Ortholog(s) have cytosol localization
AN10215	-0.0505034	6.44077	0.705817	0.888021	506.919	589.555	470.103	533.057	499.276	485.135	ChrVII	1043137	1045428	2292	-	Putative peroxisomal targeting signal 1 (PTS1) receptor protein
AN10216	0.228209	7.98065	0.179458	0.442119	1351.01	1149.16	1175.86	1241.71	1189.31	1342.6	ChrVII	1158901	1162334	3434	+	Ortholog of A. fumigatus Af293 : Afu8g05640, A. niger CBS 513.88 : An15g04470, A. oryzae RIB40 : AO090005000578, Aspergillus wentii : Aspwe1_0118846 and Aspergillus sydowii : Aspsy1_0055743
AN10217	-0.0959323	6.13429	0.609195	0.838102	1039.42	660.356	617.919	663.186	584.059	641.325	ChrVII	1203939	1205038	1100	+	Ortholog(s) have oxidoreductase activity, acting on CH-OH group of donors activity and cytosol, nucleus localization
AN10218	0.0384625	6.02184	0.823971	0.942195	699.921	589.555	488.883	569.117	601.722	582.162	ChrVII	1205543	1207099	1557	+	Protein of unknown function
AN10219	0.136733	5.9605	0.319652	0.614915	542.962	491.523	539.77	586.363	634.693	718.631	ChrVII	1162547	1163410	864	+	Transcript induced in response to calcium dichloride in a CrzA-dependent manner
AN1022	-0.107629	6.46259	0.496838	0.766412	184.863	125.263	147.816	120.722	100.091	119.114	ChrVIII	1775711	1777006	1296	-	Ortholog(s) have role in potassium ion transport, proton transport and integral component of mitochondrial inner membrane localization
AN10220	-0.361834	6.59265	0.00862104	0.0599274	1227.77	1801.34	1577.51	1017.51	1198.73	1294.48	ChrVII	1415938	1417431	1494	+	Putatice cytochrome c peroxidase
AN10221	-0.141648	6.50223	0.300577	0.593443	549.938	529.646	551.887	515.811	455.707	475.669	ChrVII	1508965	1511087	2123	-	Has domain(s) with predicted transporter activity, role in transmembrane transport and integral component of membrane, plasma membrane localization
AN10222	0.0417332	6.19789	0.764145	0.915427	449.949	397.575	354.395	412.335	419.203	410.984	ChrVII	1523008	1524407	1400	+	Ortholog(s) have glucose-6-phosphate 1-epimerase activity and cytoplasm, nucleus localization
AN10223	0.0114366	6.83855	0.95278	0.994766	1074.3	1323.43	1121.34	1103.74	881.976	1098.85	ChrVII	1631464	1632754	1291	+	Putative 1-Cys peroxiredoxin
AN10224	-0.133552	5.58635	0.440537	0.724899	503.431	607.255	520.385	473.48	493.388	497.757	ChrVII	1417603	1418419	817	+	Possible role in diphthamide biosynthesis
AN10225	-0.141989	7.25517	0.382466	0.675999	504.594	694.395	642.757	542.464	450.997	489.868	ChrVII	1511105	1514693	3589	-	Ortholog(s) have structural molecule activity, role in cellular protein localization, mitotic sister chromatid segregation, mitotic spindle organization, septation initiation signaling and cytoplasm, nucleus, spindle pole body localization
AN10226	0.264623	5.33516	0.0919998	0.29145	296.478	262.781	339.855	476.616	518.117	492.235	ChrVII	1521932	1522926	995	+	Has domain(s) with predicted metal ion binding activity
AN10227	0.139376	7.57146	0.390434	0.68291	831.301	1008.91	936.571	920.307	1202.27	1143.03	ChrVII	1633208	1636643	3436	+	Ortholog(s) have role in positive regulation of cell-substrate adhesion, regulation of filamentous growth, signal transduction involved in conjugation with cellular fusion and endoplasmic reticulum localization
AN10229	-0.445219	5.81455	0.00199203	0.020038	53.4823	29.9543	53.9165	54.8735	40.0363	50.4856	ChrVII	1729937	1731095	1159	+	Ortholog(s) have role in ascospore formation, mitochondrial respiratory chain complex I assembly, programmed cell death and mitochondrion, plasma membrane localization
AN1023	-0.0391053	6.06542	0.788896	0.925803	266.249	373.067	350.76	316.699	327.355	327.368	ChrVIII	1773916	1775680	1765	-	Protein that plays a role in sensitivity to DNA-damaging agents
AN10230	0.0768804	5.75836	0.647199	0.85788	326.707	490.161	447.688	366.869	402.718	425.972	ChrVII	1749274	1750556	1283	+	Ortholog(s) have S-methyl-5-thioadenosine phosphorylase activity, mRNA binding activity, role in L-methionine biosynthetic process from methylthioadenosine, glutamate biosynthetic process and cytosol, nucleus localization
AN10232	-0.230539	5.95372	0.0860245	0.278752	263.924	351.282	301.084	219.494	243.75	238.229	ChrVII	1731265	1732954	1690	+	Ortholog(s) have nucleolus localization
AN10233	-0.0317858	5.76444	0.82855	0.943773	133.706	142.964	110.862	70.5517	58.8769	57.5851	ChrVII	1747283	1749005	1723	+	Has domain(s) with predicted NADP binding, coenzyme binding, oxidoreductase activity, acting on the CH-OH group of donors, NAD or NADP as acceptor, phosphogluconate dehydrogenase (decarboxylating) activity
AN10234	0.248496	6.39922	0.0746877	0.254982	551.1	520.115	541.588	669.457	673.551	715.476	ChrVII	2027359	2028465	1107	+	Putative GNAT-type acetyltransferase
AN10235	-0.249303	7.0078	0.123781	0.352245	727.824	916.329	785.726	671.025	723.008	664.201	ChrVII	2132465	2135278	2814	+	Ortholog of A. fumigatus Af293 : Afu2g04400, A. niger CBS 513.88 : An11g03330, A. oryzae RIB40 : AO090003001565, Aspergillus wentii : Aspwe1_0120274 and Aspergillus terreus NIH2624 : ATET_06071
AN10236	-0.513588	6.03914	0.000374031	0.00531489	31.3918	46.293	38.7714	40.7632	27.0834	19.7209	ChrVII	2242020	2243504	1485	+	Has domain(s) with predicted zinc ion binding activity and nucleus localization
AN10237	-0.327531	7.13094	0.254659	0.54173	62.7836	16.3387	31.5018	28.2207	15.308	21.2986	ChrVII	2438295	2439525	1231	-	Has domain(s) with predicted iron-sulfur cluster binding, structural molecule activity and role in iron-sulfur cluster assembly
AN10238	-0.164837	5.42148	0.300017	0.593041	516.22	484.715	413.763	456.234	481.613	404.674	ChrVII	2028743	2029699	957	+	Putative GNAT-type acetyltransferase
AN10239	-0.014023	5.8168	0.967644	1	252.297	268.227	348.943	330.809	261.413	278.46	ChrVII	2244088	2246026	1939	+	Ortholog(s) have mRNA (guanine-N7-)-methyltransferase activity, role in 7-methylguanosine mRNA capping, cellular response to drug and P-TEFb-cap methyltransferase complex, cell division site, cytosol localization
AN1024	-0.0410098	6.82697	0.793326	0.928442	405.768	428.891	350.76	370.004	345.018	343.144	ChrVIII	1770749	1773981	3233	+	Ortholog(s) have role in mitotic recombination
AN10240	-0.227048	5.90388	0.102665	0.312199	413.907	370.344	378.021	344.919	370.924	288.715	ChrVII	2246392	2248206	1815	+	Has domain(s) with predicted SUMO transferase activity, zinc ion binding activity
AN10241	-0.252903	6.0851	0.0684251	0.241721	861.53	742.049	686.375	856.027	628.805	667.357	ChrVII	2436657	2437930	1274	-	Ortholog(s) have role in proteolysis involved in cellular protein catabolic process and Dsc E3 ubiquitin ligase complex, endoplasmic reticulum, fungal-type vacuole lumen localization
AN10242	-0.028772	6.66443	0.888405	0.971769	1488.2	1076.99	1118.31	1574.09	1077.45	1203.77	ChrVII	1971004	1972319	1316	-	Protein of unknown function
AN10243	0.0210385	6.42961	0.906713	0.979321	403.443	430.252	353.789	374.708	466.305	526.943	ChrVII	2074612	2075865	1254	+	Ortholog(s) have cytoplasm, nucleus localization
AN10247	0.0448136	7.03691	0.78215	0.922833	475.527	525.562	470.103	402.928	501.631	474.88	ChrVII	2135423	2138838	3416	+	Ortholog of A. fumigatus Af293 : Afu2g04390, A. oryzae RIB40 : AO090003000225, Aspergillus wentii : Aspwe1_0046123 and Aspergillus terreus NIH2624 : ATET_06072
AN10248	-0.301486	4.61488	0.14074	0.379715	282.526	417.998	331.98	235.172	247.283	276.093	ChrVII	2466921	2467900	980	+	Ortholog(s) have electron carrier activity, iron ion binding, zinc ion binding activity, role in peptidyl-diphthamide biosynthetic process from peptidyl-histidine, tRNA wobble uridine modification and cytosol, nucleus localization
AN10249	-0.540373	6.79409	0.0252912	0.127893	446.461	890.459	823.892	493.862	611.142	571.118	ChrVII	2483895	2485138	1244	+	Ortholog(s) have aminoacyl-tRNA hydrolase activity, role in negative regulation of proteasomal ubiquitin-dependent protein catabolic process and mitochondrial outer membrane localization
AN1025	-0.0124653	7.62206	0.941949	0.990697	826.65	1218.59	970.496	666.321	1174	1084.65	ChrVIII	1762367	1766694	4328	-	Predicted GTPase activating protein
AN10250	0.0475256	6.68553	0.783606	0.923398	810.373	687.587	975.949	630.262	856.07	868.51	ChrVII	2528687	2530598	1912	+	Putative protein of unknown function
AN10251	0.0644538	7.06133	0.701785	0.885744	1023.14	740.688	784.515	1326.37	1030.35	1120.15	ChrVII	2511702	2514044	2343	-	Ortholog(s) have nuclear localization sequence binding, ubiquitin binding activity, role in response to ethanol and cytosol localization
AN10252	-0.0882456	7.60017	0.641445	0.853913	1158.01	1614.81	1483.01	1422.01	1695.65	1646.3	ChrVII	2526484	2528367	1884	+	Ortholog of A. fumigatus Af293 : Afu4g10320, A. niger CBS 513.88 : An04g06600, A. oryzae RIB40 : AO090003001189, Aspergillus wentii : Aspwe1_0166765 and Aspergillus sydowii : Aspsy1_0084447
AN10253	-0.0253363	5.2227	0.87103	0.96333	40.6931	34.039	36.954	31.3563	56.5218	58.374	ChrVII	2446326	2447068	743	+	Ortholog(s) have role in maintenance of DNA trinucleotide repeats, mitotic sister chromatid cohesion and Ctf18 RFC-like complex localization
AN10254	-0.256624	5.71327	0.107697	0.322888	337.171	435.699	428.909	399.793	460.417	405.463	ChrVII	2465521	2466885	1365	+	Ortholog of A. fumigatus Af293 : Afu4g10530, A. niger CBS 513.88 : An04g06150, Aspergillus wentii : Aspwe1_0047458, Aspergillus sydowii : Aspsy1_0053923 and Aspergillus terreus NIH2624 : ATET_04011
AN10255	-0.275276	6.34291	0.0503301	0.200187	640.625	792.427	691.221	594.202	760.689	661.046	ChrVII	2481842	2483064	1223	+	Ortholog of A. fumigatus Af293 : Afu4g10440, A. niger CBS 513.88 : An04g06310, A. oryzae RIB40 : AO090003001168, Neosartorya fischeri NRRL 181 : NFIA_105630 and Aspergillus wentii : Aspwe1_0166753
AN10256	0.0971204	7.71288	0.544408	0.80053	132.543	127.986	152.662	145.807	151.902	164.867	ChrVII	2620369	2625450	5082	+	Has domain(s) with predicted RNA binding, RNA-directed DNA polymerase activity, nucleic acid binding activity and role in DNA integration, RNA-dependent DNA replication
AN10257	-0.192011	6.6279	0.156332	0.405747	53.4823	47.6545	49.6758	50.1701	41.2138	50.4856	ChrVII	2828950	2831423	2474	+	Ortholog(s) have mRNA binding activity, role in telomere maintenance via telomere shortening and cytoplasm, nucleus localization
AN10258	-0.0433656	6.53574	0.757869	0.912336	249.972	246.442	192.645	250.85	228.442	206.675	ChrVII	2889363	2892281	2919	+	Ortholog(s) have anaphase-promoting complex, cytosol localization
AN10259	-0.0435202	5.74539	0.768081	0.91798	302.291	307.712	316.835	253.986	426.269	434.649	ChrVII	2942519	2944210	1692	+	Putative cytochrome P450
AN1026	-0.486022	5.66439	0.000606006	0.00786524	193.001	96.6706	115.708	123.857	102.446	104.127	ChrVIII	1760438	1762031	1594	+	Has domain(s) with predicted role in attachment of spindle microtubules to kinetochore, mitotic spindle organization in nucleus and DASH complex, mitotic spindle localization
AN10260	0.0363198	6.13686	0.840978	0.950491	451.112	364.898	414.975	340.216	453.352	507.223	ChrVII	2831604	2832572	969	+	Intracellular, menadione stress-induced protein
AN10261	-0.123608	5.78049	0.516693	0.780218	501.106	520.115	473.738	515.811	426.269	507.223	ChrVII	2888382	2889147	766	+	Ortholog(s) have role in syncytium formation by plasma membrane fusion
AN10262	0.0308043	7.08662	0.899744	0.977127	1183.59	710.733	660.931	1106.88	653.533	776.216	ChrVII	2944557	2946351	1795	+	Has domain(s) with predicted sequence-specific DNA binding RNA polymerase II transcription factor activity, sequence-specific DNA binding transcription factor activity, zinc ion binding activity
AN10263	0.193757	6.71907	0.195328	0.464946	626.673	518.754	504.028	650.643	459.24	586.106	ChrVII	2946571	2948987	2417	+	Ortholog of A. niger CBS 513.88 : An11g05450, A. oryzae RIB40 : AO090023000304, Aspergillus wentii : Aspwe1_0054870 and Aspergillus terreus NIH2624 : ATET_05948
AN10264	0.0536125	5.5253	0.754248	0.911018	351.123	314.52	325.922	225.765	209.602	219.297	ChrVII	2847544	2848415	872	+	Ortholog of A. oryzae RIB40 : AO090003000305, Aspergillus wentii : Aspwe1_0046218, Aspergillus versicolor : Aspve1_0080260 and Aspergillus clavatus NRRL 1 : ACLA_089630
AN10265	-0.0256018	6.35023	0.843177	0.950991	677.83	781.535	706.366	641.236	697.102	722.575	ChrVII	3066353	3068250	1898	+	Ortholog(s) have alpha-1,6-mannosyltransferase activity, role in protein N-linked glycosylation and Golgi trans cisterna, alpha-1,6-mannosyltransferase complex, endoplasmic reticulum localization
AN10266	0.174073	7.13726	0.28617	0.579278	538.311	302.266	308.96	443.692	281.431	403.096	ChrVII	3104757	3108300	3544	-	Putative ubiquitin-activating enzyme
AN10267	-0.0573301	6.64632	0.687523	0.877198	830.138	895.905	816.622	750.983	728.896	683.133	ChrVII	3117143	3119136	1994	-	Has domain(s) with predicted role in transmembrane transport and integral component of membrane localization
AN10268	-0.463244	7.30851	0.00432511	0.0361691	1325.43	1549.45	1389.11	1052	985.599	1181.68	ChrVII	3122840	3124345	1506	-	Protein of unknown function
AN10269	-0.10511	6.74444	0.490382	0.761301	896.41	1170.94	1126.19	921.875	1015.04	1087.02	ChrVII	3064749	3066208	1460	+	Has domain(s) with predicted oxidoreductase activity and role in metabolic process
AN1027	-0.284519	6.38975	0.109943	0.32724	112.778	55.8239	70.2731	51.7379	57.6993	59.1628	ChrVIII	1758847	1760325	1479	-	Ortholog of A. fumigatus Af293 : Afu1g12660, A. niger CBS 513.88 : An08g05410, A. oryzae RIB40 : AO090012000716, Aspergillus wentii : Aspwe1_0040406 and Aspergillus sydowii : Aspsy1_0038316
AN10270	-0.285001	5.87041	0.0325268	0.150299	317.406	231.465	272.611	279.071	243.75	250.85	ChrVII	3119483	3120522	1040	-	Ortholog of A. fumigatus Af293 : Afu2g15720, A. niger CBS 513.88 : An15g05970, A. oryzae RIB40 : AO090012000253, Neosartorya fischeri NRRL 181 : NFIA_090950 and Aspergillus wentii : Aspwe1_0182342
AN10271	-0.0775667	5.91078	0.567553	0.815167	859.205	961.26	918.397	688.271	845.472	785.682	ChrVII	3121106	3122292	1187	-	Ortholog of A. fumigatus Af293 : Afu2g15710, A. niger CBS 513.88 : An15g05960, A. oryzae RIB40 : AO090012000254, Aspergillus clavatus NRRL 1 : ACLA_074660 and Aspergillus niger ATCC 1015 : 200760-mRNA
AN10272	0.320622	4.84091	0.0559866	0.213614	0	0	0	0	0	0	ChrVII	3128958	3129429	472	-	Ortholog of A. fumigatus Af293 : Afu2g15690, Aspergillus wentii : Aspwe1_0170945, Aspergillus clavatus NRRL 1 : ACLA_074640 and Aspergillus zonatus : Aspzo1_0138260
AN10273	0.275112	5.60533	0.0431124	0.181026	315.081	348.559	353.789	426.446	394.475	366.021	ChrVII	3103017	3104511	1495	-	Putative glutathione S-transferase
AN10274	0.0920261	5.27899	0.513609	0.777871	108.127	104.84	104.804	145.807	136.594	134.891	ChrVII	3202232	3203793	1562	-	Putative rhamnogalacturonan hydrolase
AN10277	-0.00924361	6.12662	0.963585	0.998947	345.31	253.25	301.69	349.623	268.479	273.727	ChrVII	3199571	3201705	2135	-	Protein with rhamnogalacturonan acetylesterase activity, involved in degradation of pectin
AN10278	-0.173133	5.78145	0.209812	0.48515	594.119	581.385	481.008	454.666	413.316	540.354	ChrVII	3292671	3293962	1292	-	Ortholog(s) have cytosol, mitochondrion, nucleus localization
AN1028	-0.237477	6.36959	0.0774239	0.260294	435.997	502.415	439.207	529.922	633.515	579.007	ChrVIII	1754934	1757617	2684	+	Has domain(s) with predicted sequence-specific DNA binding RNA polymerase II transcription factor activity, zinc ion binding activity, role in regulation of transcription, DNA-templated and nucleus localization
AN10280	-0.259625	6.06023	0.102657	0.312199	47.669	23.1465	39.3772	45.4666	22.3732	43.3861	ChrVII	3320649	3321520	872	+	Ortholog(s) have rDNA binding activity
AN10281	0.165875	6.7082	0.295709	0.588957	55.8076	47.6545	52.7049	48.6023	20.0181	31.5535	ChrVII	3318313	3320307	1995	-	Ortholog(s) have role in dephosphorylation
AN10282	0.0849369	6.1879	0.56635	0.814549	526.684	488.799	513.115	631.83	718.298	689.444	ChrVII	3316103	3318111	2009	-	Ortholog(s) have cytosol, nucleus localization
AN10283	0.0107019	6.65647	0.950797	0.993985	0	1.36156	2.42321	0	3.53261	1.57768	ChrVII	3294226	3296447	2222	-	Has domain(s) with predicted FMN binding, iron ion binding, oxidoreductase activity and role in oxidation-reduction process
AN10285	-0.49202	8.96648	0.120924	0.34706	2305.55	1316.63	1589.63	1970.74	606.432	1021.54	ChrVII	3514236	3518662	4427	-	Ortholog of A. fumigatus Af293 : Afu5g10660, A. niger CBS 513.88 : An14g04040, A. oryzae RIB40 : AO090010000472, Aspergillus wentii : Aspwe1_0050403 and Aspergillus terreus NIH2624 : ATET_07619
AN10286	0.132807	6.06996	0.331173	0.627522	356.936	343.113	372.569	445.26	427.446	386.53	ChrVII	3578829	3580611	1783	+	Has domain(s) with predicted role in transmembrane transport and integral component of membrane localization
AN10287	-0.0358248	6.08919	0.825018	0.942341	387.165	325.412	328.345	349.623	337.953	311.591	ChrVII	3609228	3611024	1797	-	Has domain(s) with predicted FAD binding, oleate hydratase activity and role in fatty acid metabolic process
AN10288	0.030289	5.87336	0.87279	0.963872	298.803	234.188	255.649	451.531	259.058	324.212	ChrVII	3614200	3615391	1192	+	Protein of unknown function
AN10289	0.205018	5.68446	0.289078	0.581993	418.557	324.051	421.639	591.066	544.022	480.402	ChrVII	3627237	3628638	1402	+	Putative dimethyl-allyl-tryptophan synthase (DMATS)-type aromatic prenyltransferase
AN1029	0.325978	5.98048	0.0264842	0.131336	345.31	243.719	272.006	261.825	304.982	268.994	ChrVIII	1752488	1754354	1867	+	Protein with homology to CtnR, citrinin biosynthesis transcriptional activator
AN10290	-1.01158	7.01479	1.3e-06	4.48e-05	1730.04	943.56	994.123	998.698	525.182	563.23	ChrVII	3512715	3514134	1420	-	Has domain(s) with predicted FMN binding, oxidoreductase activity, oxidoreductase activity, acting on the CH-NH2 group of donors, pyridoxamine-phosphate oxidase activity
AN10292	-0.0502124	6.63474	0.737132	0.903286	74.4102	80.3319	69.0615	59.577	70.6523	62.3182	ChrVII	3574990	3578044	3055	+	Ortholog of A. fumigatus Af293 : Afu5g10455, A. niger CBS 513.88 : An14g04320, A. oryzae RIB40 : AO090010000491, Aspergillus wentii : Aspwe1_0038732 and Aspergillus sydowii : Aspsy1_0054224
AN10293	-0.0630389	5.9645	0.697851	0.882783	247.646	149.771	186.587	261.825	164.855	172.755	ChrVII	3611121	3612942	1822	-	Ortholog of A. fumigatus Af293 : Afu5g09950, Aspergillus glaucus : Aspgl1_0181943, Aspergillus flavus NRRL 3357 : AFL2T_11694 and Neosartorya fischeri NRRL 181 : NFIA_077320
AN10294	-0.102719	5.55752	0.474905	0.750665	762.704	642.656	653.661	460.938	433.334	435.438	ChrVII	3615893	3617245	1353	+	Has domain(s) with predicted sequence-specific DNA binding RNA polymerase II transcription factor activity, zinc ion binding activity, role in regulation of transcription, DNA-templated and nucleus localization
AN10295	0.226898	6.99087	0.248375	0.534045	1151.03	668.525	603.986	1216.62	744.204	809.347	ChrVII	3629358	3631449	2092	+	Has domain(s) with predicted DNA binding activity
AN10296	-0.0786901	6.0684	0.706919	0.888247	838.277	432.976	553.704	664.754	381.522	391.263	ChrVII	3671440	3673027	1588	+	Ortholog(s) have fumarate reductase (NADH) activity, role in cellular response to anoxia and cytosol, mitochondrion, plasma membrane, ribosome localization
AN10297	-0.116403	7.02284	0.457407	0.738419	401.117	407.106	423.456	413.903	524.004	480.402	ChrVII	3812786	3816380	3595	-	Protein with similarity to nonribosomal peptide synthases (NRPS-like)
AN10298	0.127402	6.2543	0.383583	0.676958	281.363	401.66	330.768	330.809	446.287	384.953	ChrVII	3834635	3836411	1777	+	3-phosphoserine aminotransferase
AN10299	-0.019019	5.82143	0.895125	0.974961	405.768	284.566	281.093	341.784	310.87	255.583	ChrVII	3673638	3675768	2131	+	Has domain(s) with predicted carboxy-lyase activity, catalytic activity, pyridoxal phosphate binding activity and role in carboxylic acid metabolic process, cellular amino acid metabolic process
AN1030	0.027092	5.33063	0.85594	0.95686	348.798	294.097	279.881	318.266	312.047	315.535	ChrVIII	1749413	1750630	1218	-	Has domain(s) with predicted oxidoreductase activity, transferase activity, transferring acyl groups other than amino-acyl groups, zinc ion binding activity and role in oxidation-reduction process
AN10300	-0.0604901	6.8125	0.706775	0.888247	730.15	676.695	603.38	504.836	668.841	718.631	ChrVII	3810576	3812625	2050	-	Has domain(s) with predicted sequence-specific DNA binding RNA polymerase II transcription factor activity, zinc ion binding activity, role in regulation of transcription, DNA-templated and nucleus localization
AN10301	-0.0576185	6.28063	0.694541	0.881039	622.022	763.834	705.155	589.498	652.356	620.026	ChrVII	3836777	3838117	1341	+	Ortholog of A. fumigatus Af293 : Afu2g14340, A. niger CBS 513.88 : An08g01260, An02g00910, A. oryzae RIB40 : AO090103000486 and Aspergillus wentii : Aspwe1_0072512, Aspwe1_0148005
AN10302	-0.0776873	7.05623	0.616723	0.841064	284.851	264.142	243.533	221.062	210.779	231.918	ChrVII	3887614	3891556	3943	-	Ortholog of A. nidulans FGSC A4 : AN3342, AN4609, A. fumigatus Af293 : Afu7g06670, A. niger CBS 513.88 : An04g04320, An16g05670, An04g03250 and A. oryzae RIB40 : AO090011000012
AN10303	-0.0281071	5.9881	0.831624	0.945733	516.22	382.598	436.784	426.446	463.95	389.686	ChrVII	3926113	3927722	1610	-	Ortholog of A. fumigatus Af293 : Afu2g13870, A. niger CBS 513.88 : An02g05230, A. oryzae RIB40 : AO090026000190, Neosartorya fischeri NRRL 181 : NFIA_089040 and Aspergillus wentii : Aspwe1_0032169
AN10304	-0.213507	5.79063	0.175109	0.435879	0	0	0	0	0	0	ChrVII	3970791	3972286	1496	+	Ortholog(s) have mitochondrial membrane localization
AN10305	0.179751	5.50269	0.214021	0.490019	566.215	413.914	480.402	777.636	907.881	868.51	ChrVII	3987685	3988400	716	-	Has domain(s) with predicted hydrogen ion transmembrane transporter activity and role in ATP hydrolysis coupled proton transport
AN10306	0.0196263	5.55156	0.944108	0.991613	23.2532	25.8696	19.9915	14.1103	16.4855	26.8205	ChrVII	4020696	4021941	1246	-	N-terminal subunit of Cand1
AN10307	0.164781	6.95299	0.287534	0.580234	445.298	430.252	354.395	410.768	447.464	445.693	ChrVII	3922612	3925934	3323	-	Has domain(s) with predicted zinc ion binding activity
AN10308	-0.502842	5.78438	0.00031311	0.00460097	27.9038	24.5081	43.012	47.0345	32.9711	33.1312	ChrVII	3973425	3974885	1461	+	Ortholog(s) have mitochondrion localization
AN10309	0.0274513	5.81032	0.826507	0.942742	259.273	253.25	279.275	232.037	237.863	246.906	ChrVII	4018526	4020320	1795	-	Putative chitin deacetylase
AN1031	-0.13553	6.09958	0.36595	0.660345	424.37	378.513	388.32	382.547	363.859	393.63	ChrVIII	1746789	1748821	2033	+	Putative efflux pump
AN10310	-0.486312	7.12917	0.00657167	0.049019	462.738	388.044	444.659	410.768	359.149	382.586	ChrVII	4044686	4046140	1455	+	Protein of unknown function
AN10311	-0.195541	4.89714	0.265808	0.555494	631.324	607.255	542.194	462.505	612.32	519.055	ChrVII	4048935	4049430	496	+	Putative hyphal cell wall mannoprotein
AN10313	-0.00826795	4.27133	0.982265	1	424.37	800.596	573.695	360.597	422.736	443.327	ChrVII	4098759	4099395	637	-	Ortholog(s) have role in ER to Golgi vesicle-mediated transport, Golgi to endosome transport and ER to Golgi transport vesicle, Golgi membrane, endoplasmic reticulum localization
AN10315	-0.038899	6.42642	0.778241	0.921451	46.5064	77.6088	55.7339	76.8229	90.6704	82.0391	ChrVII	4190823	4193024	2202	+	Ortholog(s) have GTPase activity, ribosome binding activity, role in positive regulation of translation and mitochondrial matrix, mitochondrial ribosome localization
AN10316	0.153329	7.40297	0.34674	0.643034	417.394	555.516	449.506	404.496	455.707	422.817	ChrVII	4193344	4197890	4547	+	Putative RNA polymerase III, large subunit
AN10317	-0.864863	6.31	0.000679671	0.00857229	88.3621	36.7621	43.6178	56.4413	15.308	29.187	ChrVII	4230380	4231619	1240	+	Ortholog of A. fumigatus Af293 : Afu3g14445, A. niger CBS 513.88 : An09g03980, A. oryzae RIB40 : AO090701000586, Neosartorya fischeri NRRL 181 : NFIA_062810 and Aspergillus wentii : Aspwe1_0107543
AN10318	-0.387007	6.1999	0.0209972	0.111795	80.2235	129.348	110.862	68.9839	118.931	87.561	ChrVII	4262172	4262941	770	+	Predicted glycosylphosphatidylinositol (GPI)-anchored protein
AN10319	-0.10569	6.73296	0.459728	0.739629	590.631	612.701	595.504	526.786	519.294	571.118	ChrVII	4334583	4336801	2219	+	Has domain(s) with predicted amino acid transmembrane transporter activity, role in amino acid transmembrane transport and membrane localization
AN1032	-0.0638067	5.55394	0.652383	0.860096	0	0	0	0	0	0	ChrVIII	1745511	1746404	894	+	Putative oxidoreductase
AN10320	-0.0269341	4.82459	0.887445	0.971308	432.509	368.982	353.789	380.979	342.663	322.635	ChrVII	4337588	4338364	777	+	Ortholog of A. nidulans FGSC A4 : AN2942, AN7130 and A. fumigatus Af293 : Afu3g15110, Afu4g08715
AN10321	-0.0952616	6.55766	0.513603	0.777871	734.8	611.34	605.803	738.441	726.541	685.5	ChrVII	4419110	4420782	1673	-	Has domain(s) with predicted role in transmembrane transport and integral component of membrane localization
AN10322	-0.442883	6.03507	0.00661989	0.0492083	98.826	89.8629	87.2356	111.315	64.7646	70.2065	ChrVII	4232400	4233745	1346	+	Has domain(s) with predicted ATP binding, DNA binding, DNA-dependent ATPase activity and role in DNA metabolic process
AN10323	-0.446678	6.48139	0.0011999	0.0134486	426.696	445.23	508.269	340.216	385.055	370.754	ChrVII	4262985	4264293	1309	+	Has domain(s) with predicted oxidoreductase activity, acting on paired donors, with incorporation or reduction of molecular oxygen, 2-oxoglutarate as one donor, and incorporation of one atom each of oxygen into both donors activity
AN10324	-0.0939062	6.26673	0.494141	0.765163	675.505	679.418	668.201	779.204	615.852	667.357	ChrVII	4227656	4228880	1225	+	Putative neddylation machinery protein
AN10325	-0.20509	6.54927	0.167689	0.424183	401.117	458.845	423.456	395.089	357.971	298.181	ChrVII	4331753	4334216	2464	+	Has domain(s) with predicted ATP binding, protein kinase activity, protein tyrosine kinase activity, transferase activity, transferring phosphorus-containing groups activity and role in protein phosphorylation
AN10326	0.0507783	4.48976	0.739894	0.903867	290.665	321.328	342.279	346.487	349.729	328.945	ChrVII	4339838	4340374	537	+	Ortholog of Aspergillus versicolor : Aspve1_0081330 and Aspergillus sydowii : Aspsy1_0148173
AN10327	-0.0760824	6.67339	0.62715	0.845407	667.366	618.147	583.994	743.144	592.301	574.274	ChrVII	4421337	4422959	1623	-	Ortholog of A. niger CBS 513.88 : An05g01350, A. oryzae RIB40 : AO090010000120, Aspergillus wentii : Aspwe1_0167953, Aspergillus niger ATCC 1015 : 39005-mRNA and Aspergillus zonatus : Aspzo1_0064042
AN10328	0.199671	5.8899	0.187471	0.45499	146.495	98.0322	136.911	181.867	137.772	145.146	ChrVI	3395874	3399926	4053	+	Possible pseudogene
AN10329	0.0416609	6.68214	0.819607	0.939724	639.462	947.645	681.528	653.779	832.519	683.133	ChrVI	3344060	3345154	1095	-	Predicted mariner transposon-related ORF
AN1033	-0.18942	5.39433	0.229157	0.510497	27.9038	14.9771	24.8379	18.8138	14.1305	14.1991	ChrVIII	1743454	1744905	1452	-	Putative salicylate hydroxylase
AN10331	0.144522	6.47362	0.3025	0.595763	483.666	528.285	508.875	451.531	516.939	571.907	ChrVI	3285055	3287296	2242	-	Has domain(s) with predicted DNA binding, sequence-specific DNA binding RNA polymerase II transcription factor activity, zinc ion binding activity and role in regulation of transcription, DNA-templated, transcription, DNA-templated
AN10332	-0.108669	5.86023	0.422916	0.711529	492.967	388.044	405.282	373.14	405.073	364.443	ChrVI	3287644	3289137	1494	-	Has domain(s) with predicted role in transmembrane transport and integral component of membrane localization
AN10333	-0.327437	6.6772	0.0230703	0.119524	148.82	110.286	108.439	75.2551	107.156	119.903	ChrVI	3133241	3135502	2262	-	Has domain(s) with predicted hydrolase activity and role in metabolic process
AN10334	0.129593	7.69359	0.429376	0.716359	641.788	827.827	746.955	634.965	750.091	740.718	ChrVI	3130672	3132752	2081	-	Has domain(s) with predicted DNA binding, sequence-specific DNA binding, sequence-specific DNA binding RNA polymerase II transcription factor activity, sequence-specific DNA binding transcription factor activity, zinc ion binding activity
AN10335	-0.19821	6.50354	0.15665	0.405792	374.376	430.252	413.158	522.082	564.04	589.262	ChrVI	2912424	2913822	1399	+	Has domain(s) with predicted oxidoreductase activity and role in metabolic process
AN10336	1.05948	6.88548	1.23e-10	1.08e-08	37.2051	43.5699	56.3397	108.179	213.134	176.7	ChrVI	2893123	2894884	1762	+	Ortholog(s) have acetyltransferase activity, chromatin binding activity
AN10337	-0.305723	7.50725	0.205751	0.480135	0	0	0	0	0	0	ChrVI	2862167	2864657	2491	+	Has domain(s) with predicted enzyme regulator activity, role in regulation of protein catabolic process and proteasome complex localization
AN10338	1.04177	6.85894	8.26e-11	7.54e-09	847.578	808.766	746.955	808.993	644.113	672.09	ChrVI	2914312	2916328	2017	+	Ortholog(s) have L-arginine transmembrane transporter activity, L-aspartate transmembrane transporter activity and L-glutamate transmembrane transporter activity, more
AN10339	0.376404	6.81938	0.0128637	0.0796387	569.703	682.141	609.438	879.544	1024.46	1015.23	ChrVI	2895072	2897096	2025	+	Ortholog of A. fumigatus Af293 : Afu3g05990, Neosartorya fischeri NRRL 181 : NFIA_071260, Aspergillus wentii : Aspwe1_0042197 and Aspergillus clavatus NRRL 1 : ACLA_033940
AN1034	-0.177078	8.14253	0.325741	0.621203	492.967	310.435	396.195	391.954	426.269	408.618	ChrVIII	1734328	1742604	8277	-	Putative polyketide synthase
AN10340	-0.233367	6.47136	0.0898742	0.287677	599.932	672.61	631.853	613.016	535.78	515.111	ChrVI	2864832	2866714	1883	+	Ortholog(s) have antioxidant activity, di-trans,poly-cis-decaprenylcistransferase activity, protein heterodimerization activity, trans-hexaprenyltranstransferase activity
AN10341	0.100993	7.25232	0.516575	0.780149	583.655	517.392	523.414	507.972	520.472	502.49	ChrVI	2960206	2963682	3477	-	Possible pseudogene, similar to Myb-like transcription factor
AN10343	0.39304	6.36301	0.00969539	0.0651867	658.065	445.23	490.7	569.117	660.599	501.701	ChrVI	2739607	2741522	1916	-	Ortholog(s) have sodium:inorganic phosphate symporter activity, role in phosphate ion transmembrane transport and plasma membrane localization
AN10344	0.285927	6.44765	0.0653758	0.234622	353.448	300.904	325.922	429.581	429.801	444.904	ChrVI	2736701	2738614	1914	-	CobW domain-containing protein
AN10345	0.245442	5.91601	0.0910986	0.289959	59.2956	49.0161	45.4352	51.7379	77.7175	55.2186	ChrVI	2679619	2681181	1563	-	Putative endo-mannanase GH76 family protein
AN10346	0.142244	5.20483	0.409339	0.700006	347.635	321.328	270.188	380.979	389.765	337.622	ChrVI	2649831	2650680	850	-	Putative cutinase with a predicted role in the hydrolysis of cutin
AN10347	0.100273	5.69431	0.490793	0.76172	0	0	0	0	0	0	ChrVI	2612641	2613848	1208	-	Ortholog of A. fumigatus Af293 : Afu3g12050, Neosartorya fischeri NRRL 181 : NFIA_065260, Aspergillus wentii : Aspwe1_0037097 and Aspergillus clavatus NRRL 1 : ACLA_039920
AN10348	-0.422821	5.95058	0.0338356	0.154164	229.044	204.234	216.272	244.579	264.946	250.85	ChrVI	2561865	2562538	674	+	Ortholog(s) have 3'-5'-exoribonuclease activity
AN10349	-0.399249	6.55762	0.00652483	0.0487371	137.194	268.227	196.28	108.179	157.79	142.78	ChrVI	2357613	2359600	1988	+	Has domain(s) with predicted role in mRNA processing
AN1035	-0.101814	5.87222	0.492309	0.763082	365.075	298.181	308.354	402.928	377.99	437.016	ChrVIII	1731554	1733146	1593	-	Putative FAD/FMN-dependent oxygenase
AN10350	0.995594	8.28081	4.05e-08	2.13e-06	605.745	762.473	814.805	990.859	1739.22	1878.22	ChrVI	2303677	2306927	3251	+	Ortholog(s) have cytosol, nucleus localization
AN10351	0.180264	6.53212	0.186988	0.454228	245.321	317.243	285.333	279.071	273.189	232.707	ChrVI	2222965	2224843	1879	-	Ortholog(s) have aminopeptidase activity, role in cellular response to drug, chaperone-mediated protein folding, proteolysis and cytosol, fungal-type vacuole lumen, ribosome localization
AN10352	-0.122987	6.60013	0.537259	0.795549	10.4639	10.8925	19.9915	10.9747	10.5978	12.6214	ChrVI	1946644	1948628	1985	+	Ortholog(s) have role in rRNA processing and 90S preribosome, box C/D snoRNP complex, small-subunit processome localization
AN10353	-0.114723	5.89465	0.48584	0.757744	374.376	593.639	497.364	431.149	507.519	452.793	ChrVI	1804478	1806217	1740	-	Protein with similarity to seryl tRNA synthase
AN10354	0.156626	5.99622	0.366305	0.660661	220.905	294.097	250.802	553.439	514.584	472.514	ChrVI	1743769	1744750	982	-	Putative signal sequence processing protein with a predicted role in targeting proteins to the endoplasmic reticulum
AN10355	0.179247	7.40385	0.266583	0.556681	460.413	702.564	628.824	464.073	820.744	748.607	ChrVI	1735712	1738789	3078	+	Predicted Rab GTPase-activating protein (Rab-GAP)
AN10356	0.914665	6.71432	7.54e-09	4.63e-07	530.172	491.523	583.994	1030.05	1065.67	1233.74	ChrVI	1711426	1713182	1757	-	Ortholog of A. nidulans FGSC A4 : AN0435, A. fumigatus Af293 : Afu1g04510, Afu3g13080, A. niger CBS 513.88 : An01g03600 and A. oryzae RIB40 : AO090003000870, AO090012000821
AN10357	0.0929532	6.88947	0.604567	0.835166	1052.21	1239.02	1046.22	1238.57	1250.54	1356.8	ChrVI	1672733	1674145	1413	+	Ortholog of A. fumigatus Af293 : Afu3g13810, A. niger CBS 513.88 : An02g09500, A. oryzae RIB40 : AO090012000774, Neosartorya fischeri NRRL 181 : NFIA_063450 and Aspergillus wentii : Aspwe1_0170040
AN10358	0.0976806	5.53177	0.50022	0.768667	423.208	368.982	343.49	388.818	361.504	388.897	ChrVI	2678090	2679366	1277	-	Has domain(s) with predicted oxidoreductase activity, zinc ion binding activity and role in oxidation-reduction process
AN10359	-0.251441	5.70492	0.0854846	0.277503	312.755	420.722	409.523	308.86	333.243	353.399	ChrVI	2610983	2612394	1412	-	Ortholog of A. fumigatus Af293 : Afu3g12040, Neosartorya fischeri NRRL 181 : NFIA_065270, Aspergillus wentii : Aspwe1_0105880 and Aspergillus clavatus NRRL 1 : ACLA_039910
AN1036	-0.142331	8.06957	0.396027	0.687337	340.659	313.158	350.76	332.377	359.149	419.662	ChrVIII	1721737	1729785	8049	+	Putative polyketide synthase
AN10360	-0.0763393	6.09145	0.588147	0.826819	512.733	601.809	516.75	658.482	738.316	758.073	ChrVI	2307403	2308465	1063	+	Ortholog of A. niger CBS 513.88 : An02g11450, A. oryzae RIB40 : AO090005001479, Neosartorya fischeri NRRL 181 : NFIA_069110 and Aspergillus wentii : Aspwe1_0173457
AN10361	0.0537983	6.44479	0.76207	0.914365	354.611	607.255	533.712	410.768	552.265	532.465	ChrVI	2308701	2310365	1665	+	Ortholog(s) have tRNA (guanine) methyltransferase activity, role in regulation of DNA methylation, tRNA methylation and mitochondrial matrix, nucleus localization
AN10362	-0.110541	5.70866	0.488113	0.758981	463.901	679.418	573.09	506.404	617.03	590.839	ChrVI	2310637	2311806	1170	+	RNA polymerase II, fourth largest subunit
AN10363	0.181687	5.89101	0.226799	0.507553	523.196	409.829	442.842	660.05	535.78	550.609	ChrVI	2221483	2222849	1367	-	Ortholog of A. fumigatus Af293 : Afu3g08340/dscD, A. niger CBS 513.88 : An02g11950, A. oryzae RIB40 : AO090005001445, Aspergillus wentii : Aspwe1_0112592 and Aspergillus sydowii : Aspsy1_0029318
AN10364	0.213499	6.43355	0.210106	0.485223	553.426	806.043	758.465	710.22	879.621	870.877	ChrVI	1948632	1949957	1326	+	Ortholog of A. fumigatus Af293 : Afu3g09580, Neosartorya fischeri NRRL 181 : NFIA_067710, Aspergillus wentii : Aspwe1_0074802 and Aspergillus versicolor : Aspve1_0081595
AN10365	0.0127531	5.9959	0.961462	0.998025	258.11	363.536	304.719	304.156	459.24	407.829	ChrVI	1742688	1743684	997	-	Ortholog(s) have role in hyphal growth
AN10366	0.481917	5.25114	0.00629601	0.0473895	290.665	336.305	358.635	415.471	526.359	570.33	ChrVI	1710183	1710991	809	-	Ortholog of Aspergillus brasiliensis : Aspbr1_0386750
AN10367	-0.00362727	7.46272	0.98806	1	484.829	709.372	631.247	564.413	602.899	572.696	ChrVI	1674570	1678788	4219	+	Putative P-type ATPase
AN10368	0.168386	6.11155	0.328373	0.624503	33.7171	12.254	24.2321	12.5425	22.3732	22.8763	ChrVI	2644650	2645290	641	-	Has domain(s) with predicted carbon-sulfur lyase activity and role in metabolic process
AN10369	0.624454	6.70303	0.000151723	0.00253365	422.045	388.044	390.137	518.947	529.892	612.138	ChrVI	2135166	2136583	1418	-	Ortholog of A. nidulans FGSC A4 : AN6413, AN6419, AN6946, AN5312, AN5664, AN8328, AN3241, AN1930, AN2386, AN1738, AN11159, AN8984, AN8951, AN1540, AN8971, AN9387, AN9266, AN9306, AN1317, AN10886, AN7232, AN7774, AN12202
AN1037	-0.587212	7.5448	0.00284688	0.0263298	954.543	765.196	707.578	595.77	415.671	438.594	ChrVIII	1718534	1720802	2269	+	Oleate delta-12 desaturase
AN10370	-0.152851	6.29312	0.267154	0.557227	969.657	577.301	679.711	486.023	566.396	522.21	ChrVI	2239764	2241376	1613	+	Ortholog of A. fumigatus Af293 : Afu3g07980, A. niger CBS 513.88 : An16g01990, A. oryzae RIB40 : AO090005001498, Aspergillus wentii : Aspwe1_0173462 and Aspergillus sydowii : Aspsy1_0042585
AN10371	0.687326	5.17916	0.00530868	0.0419822	233.694	205.595	278.669	228.901	472.193	410.196	ChrVI	2250047	2250559	513	-	Ortholog of A. fumigatus Af293 : Afu3g07945, A. oryzae RIB40 : AO090005001494, Neosartorya fischeri NRRL 181 : NFIA_069220, Aspergillus wentii : Aspwe1_0029211 and Aspergillus versicolor : Aspve1_0127963
AN10372	0.185516	5.61133	0.243689	0.528017	370.888	354.005	291.997	398.225	415.671	392.052	ChrVI	2650806	2651998	1193	-	Protein of unknown function
AN10373	-0.0435676	6.86772	0.783403	0.923398	840.602	778.811	776.034	660.05	721.83	672.878	ChrVI	2559123	2561821	2699	+	Ortholog of A. fumigatus Af293 : Afu3g11810, A. niger CBS 513.88 : An02g07640, A. oryzae RIB40 : AO090003000743, Aspergillus wentii : Aspwe1_0104946 and Aspergillus sydowii : Aspsy1_0778921
AN10374	-0.248706	6.03596	0.15989	0.411294	52.3196	61.2701	52.0991	26.6529	40.0363	31.5535	ChrVI	2356939	2357452	514	+	Ortholog of A. fumigatus Af293 : Afu3g08130, Neosartorya fischeri NRRL 181 : NFIA_069010, Aspergillus wentii : Aspwe1_0173436 and Aspergillus versicolor : Aspve1_0039578
AN10375	-0.124907	5.73243	0.395498	0.687218	338.334	318.605	291.391	316.699	307.337	290.292	ChrVI	1806349	1807857	1509	-	Has domain(s) with predicted catalytic activity, hydrolase activity, hydrolyzing O-glycosyl compounds activity and role in carbohydrate metabolic process
AN10376	-0.0436971	6.06798	0.782134	0.922833	17.4399	14.9771	23.6263	34.4919	17.6631	13.4102	ChrVI	1808229	1810502	2274	-	Putative alpha-fucosidase
AN10377	0.326039	6.88001	0.0445549	0.184823	741.776	876.844	874.174	946.96	906.704	953.705	ChrVI	1738907	1740900	1994	+	Ortholog(s) have plasma membrane localization
AN10378	0.107545	7.40309	0.705304	0.88766	239.508	122.54	145.393	396.657	103.623	152.246	ChrVI	1536328	1538213	1886	-	Putative bZIP transcription factor
AN10379	0.235479	5.70942	0.112347	0.331258	295.315	277.758	244.139	329.241	386.232	349.455	ChrVI	1524783	1526142	1360	+	Ortholog of A. fumigatus Af293 : Afu7g06460, A. niger CBS 513.88 : An03g05540, Neosartorya fischeri NRRL 181 : NFIA_027750, Aspergillus wentii : Aspwe1_0022967 and Aspergillus versicolor : Aspve1_0056237
AN1038	-0.710017	8.51056	0.000653588	0.00831701	427.858	518.754	432.543	393.522	407.428	408.618	ChrVIII	1711962	1716640	4679	+	Component of the TRAPII complex that mediates Rab guanyl-nucleotide exchange factor activity, involved in Golgi vesicle-mediated transport
AN10380	0.0473968	7.31611	0.772476	0.919557	506.919	467.015	496.153	501.701	491.033	488.29	ChrVI	1531454	1535659	4206	-	Putative Dicer protein
AN10381	-0.0909258	5.92114	0.511315	0.776233	412.744	417.998	439.207	384.115	420.381	381.797	ChrVI	1526200	1527783	1584	+	Has domain(s) with predicted metallopeptidase activity, zinc ion binding activity and role in proteolysis
AN10382	-0.00442134	6.00698	0.991563	1	291.827	245.081	325.922	243.011	279.076	276.093	ChrVI	1585290	1587091	1802	-	Protein of unknown function
AN10383	0	-1.78364	1	1	9.30127	6.80779	3.63482	1.56782	8.24276	0	ChrVI	1504851	1506040	1190	-	Possible pseudogene
AN10384	0.0361829	6.30292	0.819274	0.939724	32.5544	29.9543	30.2902	29.7885	36.5037	23.6651	ChrVI	1506182	1508300	2119	-	Possible C6 transcription factor
AN10385	0.0698909	5.74765	0.599879	0.833621	484.829	363.536	417.398	437.42	418.026	423.606	ChrVI	1472129	1473430	1302	+	Protein of unknown function
AN10386	-0.0911027	6.58682	0.525455	0.786941	468.551	382.598	404.071	514.243	434.511	421.239	ChrVI	1468833	1471226	2394	+	Ortholog of A. nidulans FGSC A4 : AN5039, A. niger CBS 513.88 : An09g05600, An13g01270 and A. oryzae RIB40 : AO090026000484, AO090005000917, AO090103000243, AO090005001067
AN10387	0.175499	5.98949	0.191112	0.459275	489.479	347.197	496.153	498.565	475.725	421.239	ChrVI	1284413	1286023	1611	-	Possible pseudogene, similar to alternative sulfate transporter
AN10388	0.00848982	6.06608	0.959432	0.997508	368.563	344.474	359.241	335.512	433.334	349.455	ChrVI	1281544	1282959	1416	-	Has domain(s) with predicted UDP-N-acetylmuramate dehydrogenase activity, flavin adenine dinucleotide binding, oxidoreductase activity, oxidoreductase activity, acting on CH-OH group of donors activity
AN10389	0.0225672	6.15408	0.859869	0.958499	510.407	454.76	515.538	529.922	534.602	517.477	ChrVI	1261131	1262922	1792	+	Putative cytochrome P450
AN1039	-0.0274298	7.74044	0.87222	0.963763	628.998	788.342	652.45	625.558	767.754	723.364	ChrVIII	1706854	1711801	4948	+	Ortholog(s) have DNA binding activity
AN10390	-0.442846	6.98502	0.00816747	0.0578934	226.718	197.426	258.678	236.74	176.631	201.942	ChrVI	1220221	1222865	2645	+	Ortholog of A. nidulans FGSC A4 : AN3286, A. fumigatus Af293 : Afu4g01280, Afu5g00830, A. niger CBS 513.88 : An12g00980, An11g04090, An06g00150 and A. oryzae RIB40 : AO090138000050, AO090010000179
AN10391	0.0281874	6.67398	0.837816	0.948908	599.932	634.486	597.928	540.896	581.704	581.373	ChrVI	1125598	1128118	2521	-	Protein of unknown function
AN10392	0.246816	6.88273	0.162003	0.414769	532.498	439.783	505.24	493.862	568.751	704.432	ChrVI	1004449	1006104	1656	-	Has domain(s) with predicted UDP-N-acetylmuramate dehydrogenase activity, flavin adenine dinucleotide binding, oxidoreductase activity, acting on CH-OH group of donors activity and role in oxidation-reduction process
AN10393	-0.150288	7.91875	0.538969	0.79622	878.97	808.766	780.88	725.898	629.983	694.177	ChrVI	959554	962784	3231	+	Ortholog(s) have cytosol localization
AN10394	-0.278565	5.40135	0.121872	0.349117	24.4158	21.7849	21.2031	36.0597	7.06523	18.9321	ChrVI	951114	951719	606	+	Ortholog(s) have ubiquitin-protein transferase activity, role in anaphase-promoting complex-dependent proteasomal ubiquitin-dependent protein catabolic process, protein ubiquitination and anaphase-promoting complex localization
AN10395	-0.0572763	6.15216	0.715216	0.892239	0	0	0	0	0	0	ChrVI	949537	951047	1511	-	Ortholog(s) have thiosulfate sulfurtransferase activity, role in tRNA wobble position uridine thiolation and mitochondrion localization
AN10396	-0.172612	6.99488	0.392428	0.684995	83.7114	65.3548	121.161	128.561	129.529	175.911	ChrVI	918677	920651	1975	-	Ortholog(s) have farnesyl-diphosphate farnesyltransferase activity, squalene synthase activity and role in ergosterol biosynthetic process, establishment or maintenance of cell polarity
AN10397	0.034891	5.43983	0.801019	0.930839	411.581	392.129	446.477	473.48	401.54	397.574	ChrVI	1123912	1125003	1092	-	Protein of unknown function
AN10398	-0.157668	6.08306	0.240176	0.523988	392.979	404.383	383.473	489.158	345.018	392.841	ChrVI	1119810	1121372	1563	-	Has domain(s) with predicted ADP binding activity and role in defense response
AN10399	0.222753	6.61206	0.123599	0.351819	951.055	658.994	763.918	852.891	946.74	977.37	ChrVI	1002814	1004423	1610	-	Has domain(s) with predicted oxidoreductase activity and role in metabolic process
AN1040	0.059306	5.01318	0.688349	0.87766	365.075	477.907	432.543	435.853	506.341	508.8	ChrVIII	1703761	1704678	918	-	Ortholog of A. oryzae RIB40 : AO090038000523, Aspergillus flavus NRRL 3357 : AFL2T_07855 and Aspergillus sydowii : Aspsy1_0160459, Aspsy1_0165518
AN10400	-0.098647	6.76156	0.527245	0.7878	427.858	472.461	413.158	511.108	409.783	425.183	ChrVI	947112	949389	2278	-	Protein of unknown function
AN10401	-0.45408	5.70582	0.000743208	0.0091857	752.24	693.033	713.03	558.142	598.189	542.72	ChrVI	917458	918239	782	-	Ortholog of A. nidulans FGSC A4 : AN6780, A. fumigatus Af293 : Afu7g01210, Aspergillus sydowii : Aspsy1_0029236, Aspsy1_0043488 and Aspergillus terreus NIH2624 : ATET_08673
AN10402	0.00678575	6.59963	0.960357	0.997837	24.4158	42.2083	35.1366	47.0345	28.2609	44.1749	ChrVI	1259126	1260820	1695	+	Has domain(s) with predicted UDP-N-acetylmuramate dehydrogenase activity, flavin adenine dinucleotide binding, oxidoreductase activity, acting on CH-OH group of donors activity and role in oxidation-reduction process
AN10403	0.218987	5.18822	0.132804	0.36634	190.676	208.318	226.57	199.113	239.04	212.986	ChrVI	1219336	1220043	708	+	Ortholog of Aspergillus sydowii : Aspsy1_0087592
AN10404	-0.0740069	6.62702	0.637028	0.852227	37.2051	43.5699	28.4727	39.1954	31.7935	20.5098	ChrVI	957649	959315	1667	+	Ortholog of A. fumigatus Af293 : Afu7g01410, A. niger CBS 513.88 : An12g01490, A. oryzae RIB40 : AO090010000217, Neosartorya fischeri NRRL 181 : NFIA_114100 and Aspergillus clavatus NRRL 1 : ACLA_066160
AN10405	-0.0773131	5.56873	0.617748	0.841822	98.826	100.755	97.5343	84.662	84.7827	74.9396	ChrVI	951884	953133	1250	+	Ortholog of A. fumigatus Af293 : Afu7g01390, A. niger CBS 513.88 : An12g01510, Aspergillus wentii : Aspwe1_0029623, Aspergillus sydowii : Aspsy1_0056832 and Aspergillus terreus NIH2624 : ATET_08680
AN10406	0.27992	6.06236	0.0978861	0.302883	277.875	458.845	384.079	344.919	402.718	385.742	ChrVI	759691	761206	1516	+	Ortholog(s) have cytosol, exosome (RNase complex), mitotic spindle pole body, nucleus localization
AN10407	0.355108	7.631	0.0476826	0.193079	824.325	585.47	612.467	707.085	617.03	662.624	ChrVI	749034	752631	3598	-	Has domain(s) with predicted zinc ion binding activity
AN10408	-0.0108237	5.90699	0.927461	0.987299	12.7892	14.9771	11.5103	31.3563	10.5978	25.2428	ChrVI	757907	759276	1370	+	Ortholog of A. fumigatus Af293 : Afu3g05850, A. niger CBS 513.88 : An11g10750, A. oryzae RIB40 : AO090020000054, Neosartorya fischeri NRRL 181 : NFIA_071380 and Aspergillus clavatus NRRL 1 : ACLA_033820
AN10409	-0.20661	7.31056	0.287364	0.580234	1063.83	761.111	780.274	1086.5	704.167	821.18	ChrVI	753134	756128	2995	-	Ortholog of A. fumigatus Af293 : Afu3g05830, A. niger CBS 513.88 : An11g10770, A. oryzae RIB40 : AO090020000051, Aspergillus wentii : Aspwe1_0029425 and Aspergillus sydowii : Aspsy1_0030109
AN1041	-0.239276	7.01591	0.127784	0.357682	753.403	940.837	768.158	609.88	712.41	720.209	ChrVIII	1699734	1702117	2384	-	Putative beta-1,4-endoglucanase
AN10410	-0.0476231	7.11966	0.766745	0.917058	532.498	721.626	608.832	633.397	695.925	882.709	ChrVI	712538	714428	1891	+	Has domain(s) with predicted role in transmembrane transport and integral component of membrane localization
AN10411	-0.381877	6.34859	0.00736039	0.0534584	928.964	1042.95	848.73	733.737	727.718	739.93	ChrVI	714530	715968	1439	+	Ortholog of A. fumigatus Af293 : Afu3g05670, A. niger CBS 513.88 : An11g10960, A. oryzae RIB40 : AO090020000037, Neosartorya fischeri NRRL 181 : NFIA_071520 and Aspergillus wentii : Aspwe1_0173697
AN10413	-0.0944066	7.60271	0.56536	0.813668	663.878	795.15	759.071	755.687	732.428	854.311	ChrVI	700028	705686	5659	+	Ortholog(s) have phosphatidylinositol-3-phosphate binding, phospholipase D activity
AN10414	-0.0137501	7.47113	0.94662	0.992605	356.936	522.838	422.245	401.361	505.164	522.999	ChrVI	693233	696827	3595	+	Ortholog(s) have cytosol, nucleus localization
AN10415	0.49327	7.31758	0.00284639	0.0263298	1121.97	1338.41	1062.58	868.57	932.61	826.702	ChrVI	647329	651942	4614	-	Ortholog(s) have protein heterodimerization activity, role in DNA repair and Smc5-Smc6 complex, nucleus localization
AN10416	-0.829125	7.2656	0.0106585	0.0701731	452.274	1328.88	1140.12	398.225	699.457	690.233	ChrVI	696957	698165	1209	+	Putative 60s ribosomal protein similar to subunits L15 and L27
AN10417	0.185569	6.54602	0.229539	0.510831	405.768	581.385	497.364	493.862	589.946	637.381	ChrVI	645008	647248	2241	-	Ortholog(s) have translation regulator activity, nucleic acid binding activity
AN10418	0.0784224	6.86363	0.681352	0.87537	513.895	917.69	723.935	456.234	671.196	622.393	ChrVI	698262	699737	1476	+	Ortholog of A. fumigatus Af293 : Afu3g05610, A. niger CBS 513.88 : An11g11020, A. oryzae RIB40 : AO090020000033, Aspergillus wentii : Aspwe1_0042240 and Aspergillus sydowii : Aspsy1_0088183
AN10419	0.00136387	5.22041	0.991289	1	251.134	253.25	258.072	279.071	223.732	246.906	ChrII	3942212	3943030	819	-	Putative beta-1,4-endoglucanase
AN1042	0.101253	4.92716	0.496201	0.766275	33.7171	39.4852	39.3772	40.7632	44.7464	28.3982	ChrVIII	1698898	1699725	828	+	Ortholog of Aspergillus tubingensis : Asptu1_0038623, Aspergillus brasiliensis : Aspbr1_0047614, Aspergillus glaucus : Aspgl1_0033936 and Aspergillus acidus : Aspfo1_0037723
AN10420	-0.0291853	6.00074	0.853386	0.95559	19.7652	29.9543	24.2321	23.5172	23.5508	26.8205	ChrII	3925504	3927351	1848	-	Putative alpha-glucosidase with a predicted role in starch metabolism
AN10421	-0.38197	6.22218	0.0671773	0.238889	441.81	334.943	315.018	357.462	316.758	264.261	ChrII	3940539	3941835	1297	-	Has domain(s) with predicted hydrolase activity
AN10422	-0.409885	5.93894	0.0393424	0.170801	808.048	349.921	372.569	487.591	379.167	343.144	ChrII	3939259	3940195	937	-	Protein of unknown function
AN10423	-0.0420682	6.17836	0.781996	0.922833	469.714	435.699	390.743	417.039	488.678	411.773	ChrII	3923387	3925065	1679	-	Ortholog(s) have role in hyphal growth, maltose metabolic process, regulation of transcription, DNA-templated
AN10425	0.069113	5.84949	0.64896	0.858364	462.738	452.037	503.422	481.319	427.446	467.781	ChrII	3830772	3832181	1410	-	Possible pseudogene
AN10428	0.116461	5.95678	0.38716	0.679982	405.768	366.259	397.407	454.666	388.587	403.885	ChrII	3728127	3729872	1746	+	Has domain(s) with predicted role in transmembrane transport and integral component of membrane localization
AN10429	-0.150288	5.80552	0.288091	0.580874	0	0	0	0	0	0	ChrII	3639013	3640024	1012	-	Ortholog(s) have cytosol, nucleus localization
AN1043	0.18244	5.93556	0.175901	0.436652	43.0184	47.6545	47.8584	42.331	38.8587	44.1749	ChrVIII	1696711	1698226	1516	-	Has domain(s) with predicted hydrolase activity, hydrolyzing O-glycosyl compounds activity and role in carbohydrate metabolic process
AN10430	0.0359338	7.61676	0.833096	0.946448	417.394	261.419	351.366	368.437	349.729	360.499	ChrII	3614405	3620356	5952	+	Putative polyketide synthase (PKS) encoded in a secondary metabolite gene cluster
AN10431	-0.0160502	5.01441	0.965185	0.999809	11.6266	4.08468	6.66383	6.27126	4.71015	9.46605	ChrII	3580962	3582127	1166	+	Protein of unknown function
AN10432	0.174502	5.73557	0.261004	0.549808	338.334	355.367	394.984	553.439	532.247	653.946	ChrII	3576688	3578700	2013	-	Has domain(s) with predicted DNA binding, zinc ion binding activity, role in transcription, DNA-templated and nucleus localization
AN10433	0.0414523	5.68208	0.828262	0.943544	59.2956	68.0779	62.3977	81.5264	58.8769	56.0075	ChrII	3500865	3502253	1389	-	Ortholog(s) have role in ER-associated ubiquitin-dependent protein catabolic process and cytoplasm, nucleolus localization
AN10434	-0.160058	6.01997	0.221909	0.501291	51.157	43.5699	53.9165	48.6023	36.5037	56.0075	ChrII	3461881	3464821	2941	+	Ortholog(s) have role in cellular response to biotic stimulus, cellular response to starvation and chromosome organization, more
AN10435	0.065305	6.15013	0.673127	0.871738	413.907	230.103	324.71	333.945	316.758	246.117	ChrII	3455848	3457424	1577	+	Putative cytochrome P450
AN10436	-0.413253	6.72686	0.00574338	0.0443773	408.093	513.308	459.804	362.165	360.326	396.785	ChrII	3389491	3391821	2331	+	Has domain(s) with predicted RNA polymerase II transcription cofactor activity, role in regulation of transcription from RNA polymerase II promoter and mediator complex localization
AN10437	0.077943	5.76213	0.648966	0.858364	372.051	556.877	519.173	431.149	548.732	569.541	ChrII	3379108	3380593	1486	+	Ortholog(s) have cytosol, mitochondrion, nucleus localization
AN10438	-0.167296	6.29196	0.201254	0.473713	320.894	438.422	358.03	324.538	307.337	348.666	ChrII	3323234	3325424	2191	+	Has domain(s) with predicted GTP binding activity
AN10439	-0.00435189	6.54574	0.979842	1	441.81	541.9	507.057	487.591	472.193	485.135	ChrII	3295677	3298168	2492	-	Ortholog(s) have role in attachment of GPI anchor to protein and GPI-anchor transamidase complex localization
AN10440	-0.300427	6.02248	0.027597	0.134778	230.206	292.735	257.466	183.434	190.761	216.93	ChrII	3290274	3291986	1713	-	Ortholog(s) have membrane, mitochondrion localization
AN10441	-0.0408037	6.55958	0.772458	0.919557	54.645	83.0551	79.966	97.2045	74.1849	82.0391	ChrII	3272229	3274648	2420	+	Ortholog(s) have cell division site, cytosol, nucleus localization
AN10442	0.11021	8.06675	0.493322	0.764323	484.829	452.037	448.9	393.522	382.7	461.47	ChrII	3161289	3167801	6513	-	Predicted guanine nucleotide exchange factor
AN10443	-0.371352	6.36026	0.00741727	0.0537989	384.84	427.529	381.656	370.004	370.924	357.343	ChrII	3117398	3119834	2437	+	Has domain(s) with predicted catalytic activity and role in DNA repair, base-excision repair
AN10444	-0.209383	7.14433	0.214682	0.490838	994.073	859.143	816.017	849.756	765.399	778.583	ChrII	3114279	3116711	2433	+	Gamma-glutamyl transpeptidase, involved in sexual development
AN10445	0.0805651	4.45164	0.661957	0.865532	416.232	634.486	521.596	486.023	483.968	423.606	ChrII	3097839	3099235	1397	-	Ortholog(s) have mitochondrion, plasma membrane localization
AN10446	-0.10098	6.67121	0.480066	0.753962	609.233	679.418	493.124	559.71	495.743	499.334	ChrII	3636879	3638925	2047	-	Ortholog(s) have phosphoprotein phosphatase activity, role in endoplasmic reticulum unfolded protein response, protein dephosphorylation, traversing start control point of mitotic cell cycle and endoplasmic reticulum localization
AN10447	0.059096	6.22131	0.719941	0.894301	444.136	307.712	346.519	402.928	387.41	353.399	ChrII	3620971	3623044	2074	+	Has domain(s) with predicted transferase activity, transferring acyl groups activity
AN10448	0.102525	7.13924	0.527207	0.7878	252.297	211.042	252.62	282.207	273.189	298.181	ChrII	3583527	3588044	4518	+	Tetratricopeptide repeat (TPR)-containing protein
AN10449	-0.0526929	6.3703	0.75916	0.912602	354.611	554.154	476.767	438.988	503.986	493.812	ChrII	3498680	3500709	2030	-	Sir2 ortholog
AN1045	-0.205377	6.02529	0.143176	0.383062	65.1089	77.6088	53.3107	43.8988	44.7464	48.1191	ChrVIII	1690381	1692196	1816	+	Has domain(s) with predicted RNA binding, nucleic acid binding, nucleotide binding activity, role in RNA processing and nucleus, ribonucleoprotein complex localization
AN10450	-0.114394	6.29879	0.462059	0.740932	358.099	604.532	515.538	434.285	421.558	466.992	ChrII	3496688	3498555	1868	-	Ortholog(s) have tRNA (guanine-N2-)-methyltransferase activity, role in tRNA methylation and cytosol, nucleus, tRNA (m2G10) methyltransferase complex localization
AN10451	0.0471643	5.53933	0.800813	0.930839	48.8317	53.1008	65.4267	79.9586	65.9421	49.6968	ChrII	3465647	3467059	1413	+	Ortholog(s) have tRNA (guanine-N7-)-methyltransferase activity, role in tRNA methylation and nucleolus, tRNA methyltransferase complex localization
AN10452	0.517778	6.65933	0.00174588	0.0182041	784.795	622.232	711.213	870.137	1096.29	938.717	ChrII	3458381	3459874	1494	+	Ortholog(s) have dihydroceramidase activity, role in ceramide biosynthetic process, ceramide catabolic process and endoplasmic reticulum, fungal-type vacuole membrane localization
AN10453	-0.236508	6.06684	0.107709	0.322888	340.659	502.415	475.555	382.547	456.885	478.036	ChrII	3380705	3382458	1754	+	Ortholog(s) have protein channel activity, role in protein import into mitochondrial inner membrane and mitochondrial inner membrane protein insertion complex localization
AN10454	0.023048	5.86909	0.874716	0.965028	122.079	349.921	293.209	72.1195	95.3805	119.903	ChrII	3321918	3323095	1178	+	Ortholog of A. fumigatus Af293 : Afu6g12650, A. niger CBS 513.88 : An06g01860, A. oryzae RIB40 : AO090003000382, Neosartorya fischeri NRRL 181 : NFIA_058610 and Aspergillus wentii : Aspwe1_0033674
AN10455	-0.0792268	5.50666	0.64178	0.854147	382.515	486.076	427.697	346.487	395.653	366.809	ChrII	3288982	3290130	1149	-	Ortholog(s) have uroporphyrinogen-III synthase activity, role in heme biosynthetic process and cytosol, nucleus localization
AN10456	0.240926	6.39605	0.0667096	0.237924	438.322	432.976	434.967	548.735	480.435	437.805	ChrII	3159268	3161090	1823	-	NEDD8-specific protease
AN10457	0.0434986	7.76274	0.796981	0.930041	1001.05	947.645	877.809	710.22	751.269	717.842	ChrII	3120307	3123742	3436	+	Ortholog of A. fumigatus Af293 : Afu7g04795, A. niger CBS 513.88 : An13g01320, A. oryzae RIB40 : AO090005000171, Neosartorya fischeri NRRL 181 : NFIA_025730 and Aspergillus clavatus NRRL 1 : ACLA_006450
AN10458	-0.247183	6.31462	0.114298	0.334629	1523.08	1643.4	1425.45	1301.29	1060.96	1218.75	ChrII	3412514	3413055	542	-	Protein of unknown function
AN10459	0.315537	6.97126	0.0638716	0.230937	380.189	535.092	439.813	294.749	304.982	281.615	ChrII	3366074	3368580	2507	-	Ortholog(s) have cytosol localization
AN1046	0.365867	6.84007	0.0192052	0.105326	39.5304	39.4852	33.3192	32.9241	28.2609	26.8205	ChrVIII	1687243	1689685	2443	-	Putative class VII chitin synthase with a predicted role in chitin biosynthesis
AN10460	-0.443982	5.67478	0.00610844	0.0464319	674.342	834.635	849.942	493.862	582.881	576.64	ChrII	3391966	3392905	940	+	Ortholog of A. fumigatus Af293 : Afu4g12540, A. niger CBS 513.88 : An01g08020, Neosartorya fischeri NRRL 181 : NFIA_103760 and Aspergillus wentii : Aspwe1_0100481
AN10461	-0.114218	7.29409	0.474997	0.750665	1567.26	1381.98	1437.57	1295.02	1437.77	1455.41	ChrII	3003241	3004464	1224	-	Protein of unknown function
AN10462	-0.368827	6.14214	0.00613407	0.0465621	740.614	751.58	746.349	617.719	584.059	564.019	ChrII	3195698	3197197	1500	+	Has domain(s) with predicted ATP binding, protein kinase activity, transferase activity, transferring phosphorus-containing groups activity and role in protein phosphorylation
AN10463	0.106486	6.13797	0.439903	0.724605	379.027	340.39	329.557	398.225	343.841	365.232	ChrII	3730183	3732291	2109	+	Has domain(s) with predicted DNA binding, sequence-specific DNA binding RNA polymerase II transcription factor activity, zinc ion binding activity and role in regulation of transcription, DNA-templated, transcription, DNA-templated
AN10464	0.528314	5.10993	0.00136325	0.0147277	8.13861	4.08468	6.66383	4.70345	3.53261	4.73303	ChrII	3579554	3580506	953	-	Protein of unknown function
AN10465	0.0377109	6.12126	0.787806	0.925349	512.733	570.493	578.542	705.517	687.682	735.197	ChrII	3298263	3299841	1579	-	Ortholog(s) have COPI-coated vesicle, Golgi apparatus localization
AN10466	-0.103074	6.37983	0.500951	0.769172	523.196	626.317	605.197	396.657	637.048	656.313	ChrII	3274809	3276632	1824	+	Ortholog(s) have mitochondrial membrane localization
AN10467	-0.468975	7.1087	0.00640457	0.0480367	1166.15	1053.85	952.322	843.485	520.472	571.907	ChrII	3112264	3114185	1922	+	Has domain(s) with predicted sequence-specific DNA binding RNA polymerase II transcription factor activity, zinc ion binding activity, role in regulation of transcription, DNA-templated and nucleus localization
AN10468	-0.0143259	7.05117	0.936734	0.989451	495.293	526.923	508.875	555.007	501.631	530.099	ChrII	3099487	3101342	1856	-	Ortholog(s) have role in cadmium ion transport, zinc ion transport
AN10469	0.317288	6.38294	0.037417	0.16492	9.30127	8.16935	9.08705	15.6782	16.4855	23.6651	ChrII	2878520	2879462	943	+	Has domain(s) with predicted oxidoreductase activity and role in metabolic process
AN1047	-0.201475	8.42484	0.406317	0.696997	2536.92	1386.07	1460.59	2042.86	1150.45	1313.41	ChrVIII	1683366	1686522	3157	-	Putative heat shock protein
AN10470	0.0144719	6.12489	0.916877	0.983314	116.266	110.286	147.816	136.4	164.855	143.568	ChrII	2859070	2860984	1915	-	Putative DNA-polymerase III delta subunit
AN10471	-0.268175	6.44288	0.0526951	0.206006	342.984	281.843	314.412	365.301	321.468	362.076	ChrII	2851105	2853115	2011	+	Has domain(s) with predicted 3-hydroxyacyl-CoA dehydrogenase activity, coenzyme binding, oxidoreductase activity, acting on the CH-OH group of donors, NAD or NADP as acceptor activity
AN10472	-0.0103932	6.09545	0.932415	0.988382	53.4823	17.7003	41.8004	37.6276	24.7283	24.454	ChrII	2799175	2801183	2009	+	Ortholog(s) have cytosol localization
AN10473	0.94979	2.61967	0.000146865	0.00246784	144.17	121.179	119.343	152.078	129.529	125.425	ChrII	2855844	2856541	698	+	Protein of unknown function
AN10474	-0.291964	6.34514	0.0468601	0.190541	353.448	562.324	454.958	313.563	419.203	355.766	ChrII	2801404	2802938	1535	+	Has domain(s) with predicted tRNA binding activity
AN10475	0.177368	6.11691	0.205496	0.479921	585.98	476.545	519.173	493.862	472.193	510.378	ChrII	2803042	2804615	1574	+	Ortholog(s) have cytosol localization
AN10477	-0.590912	5.51381	0.00452394	0.0373963	489.479	725.711	611.255	337.08	572.283	491.446	ChrII	2925985	2926898	914	+	Has domain(s) with predicted structural constituent of ribosome activity, role in translation and ribosome localization
AN10478	-0.152225	4.99271	0.314849	0.609527	487.154	547.346	513.115	415.471	473.37	471.725	ChrII	2858039	2858786	748	-	Ortholog(s) have cytosol, nucleus localization
AN10479	-0.208213	6.10672	0.183842	0.449219	41.8557	46.293	35.1366	48.6023	54.1667	54.4298	ChrII	2848521	2850312	1792	+	Putative cytochrome P450
AN1048	-0.320436	6.96083	0.246244	0.53159	953.38	1018.45	1050.46	1059.84	792.483	1004.19	ChrVIII	1680489	1681891	1403	-	Ortholog of A. fumigatus Af293 : Afu1g12630, A. niger CBS 513.88 : An08g05380, A. oryzae RIB40 : AO090113000130, Aspergillus wentii : Aspwe1_0111448 and Aspergillus terreus NIH2624 : ATET_00454
AN10480	-0.0250179	5.76764	0.875028	0.965076	375.539	303.628	305.325	374.708	287.319	310.802	ChrII	2879632	2881025	1394	+	Ortholog of A. fumigatus Af293 : Afu4g07990, A. niger CBS 513.88 : An04g02410, A. oryzae RIB40 : AO090023000772, Aspergillus wentii : Aspwe1_0102632 and Aspergillus sydowii : Aspsy1_0149200
AN10481	-0.0672471	6.79164	0.673885	0.871882	47.669	58.547	43.012	73.6873	55.3443	78.8838	ChrII	2738745	2740057	1313	-	Ortholog of A. fumigatus Af293 : Afu3g14190, A. niger CBS 513.88 : An09g04370, A. oryzae RIB40 : AO090012000662, Aspergillus wentii : Aspwe1_0169992 and Aspergillus sydowii : Aspsy1_0044374
AN10482	-0.230506	6.43249	0.0975141	0.302339	69.7595	85.7782	98.7459	89.3655	67.1196	84.4056	ChrII	2718154	2720893	2740	-	Putative beta-glucosidase
AN10483	0.512352	6.18033	0.0101013	0.0674659	1645.16	1260.8	1063.79	1784.17	1178.72	1397.03	ChrII	2736582	2737686	1105	-	Ortholog of A. nidulans FGSC A4 : AN2809, AN2115, AN0033, AN12460, A. fumigatus Af293 : Afu2g00940, Afu2g16560, Afu3g15340, Afu7g00460, Afu7g06360 and A. niger CBS 513.88 : An14g02830, An16g00830
AN10484	0.0752757	5.47343	0.638629	0.852313	348.798	445.23	398.618	340.216	362.682	348.666	ChrII	2716525	2718023	1499	-	Ortholog(s) have U2-type spliceosomal complex localization
AN10485	0.206811	6.63986	0.145872	0.387852	527.847	574.578	559.762	638.101	820.744	818.813	ChrII	2694821	2697286	2466	+	NDR serine/threonine kinase
AN10486	-0.0104478	6.78531	0.953859	0.994966	448.786	309.074	421.639	489.158	347.374	342.356	ChrII	2673220	2676739	3520	-	Putative nonribosomal peptide synthetase (NRPS)-like enzyme
AN10487	-0.14667	6.04308	0.275637	0.566906	198.815	187.895	190.828	128.561	125.997	121.481	ChrII	2619330	2621477	2148	+	Has domain(s) with predicted role in transmembrane transport and integral component of membrane localization
AN10488	-0.251437	4.78098	0.170643	0.429408	292.99	215.126	262.313	246.147	240.218	179.855	ChrII	2502001	2502766	766	-	Has domain(s) with predicted carbohydrate binding, catalytic activity and role in carbohydrate catabolic process
AN10489	-0.179028	6.2947	0.27399	0.565502	63.9462	58.547	46.6468	84.662	70.6523	78.0949	ChrII	2691871	2693862	1992	+	FKBP-type peptidyl-prolyl cis-trans isomerase
AN1049	-0.337347	6.82399	0.435059	0.72137	2328.81	664.44	770.581	1605.44	516.939	657.102	ChrVIII	1679083	1680339	1257	-	Putative zinc metalloproteinase
AN10491	-0.176796	7.3009	0.543339	0.79976	2807.82	910.883	1032.29	1693.24	787.773	840.901	ChrII	2677115	2679568	2454	-	Putative transcription factor
AN10492	-0.339722	7.30079	0.060163	0.222883	376.701	517.392	441.63	432.717	597.012	541.931	ChrII	2621678	2623607	1930	+	Ortholog(s) have RNA polymerase II transcription factor binding transcription factor activity
AN10493	-0.106395	4.66884	0.599199	0.8332	188.351	183.81	236.869	199.113	144.837	182.221	ChrII	2500684	2501609	926	-	Has domain(s) with predicted 2 iron, 2 sulfur cluster binding, oxidoreductase activity and role in oxidation-reduction process
AN10494	0.325652	5.87823	0.0135785	0.0823969	366.238	423.445	392.56	471.912	443.932	416.506	ChrII	2443315	2444464	1150	-	Has domain(s) with predicted oxidoreductase activity and role in metabolic process
AN10495	0.208159	6.10104	0.160016	0.411443	119.754	157.941	126.007	114.451	166.033	153.823	ChrII	2355255	2356967	1713	+	Has domain(s) with predicted CoA-transferase activity and role in ketone body catabolic process, metabolic process
AN10496	0.663488	6.83891	0.000145994	0.00245703	408.093	483.353	401.042	454.666	687.682	732.83	ChrII	2294676	2296402	1727	-	Putative regulator of mannosylphosphorylation
AN10497	0.0673964	6.46214	0.616013	0.84084	216.255	302.266	304.113	241.444	287.319	320.268	ChrII	2247853	2251014	3162	-	Ortholog(s) have role in negative regulation of helicase activity and MCM complex, cytosol, nucleus localization
AN10498	-0.231413	7.11171	0.160567	0.412482	86.0367	63.9932	68.4557	73.6873	38.8587	54.4298	ChrII	2252044	2256130	4087	-	Ortholog of A. fumigatus Af293 : Afu1g03930, A. niger CBS 513.88 : An01g02790, A. oryzae RIB40 : AO090003000957, Neosartorya fischeri NRRL 181 : NFIA_020760 and Aspergillus wentii : Aspwe1_0066343
AN10499	0.0801438	5.39961	0.599196	0.8332	344.147	333.582	335.009	291.614	365.037	358.921	ChrII	2468195	2469255	1061	+	Ortholog(s) have cytosol, nucleus localization
AN1050	-0.605213	5.73376	0.00125473	0.0138612	470.877	325.412	348.943	370.004	241.395	261.105	ChrVIII	1677745	1679186	1442	+	Putative 3-ketoacyl-CoA thiolase with a predicted role in fatty acid metabolism
AN10500	-0.16859	5.57753	0.220244	0.498895	439.485	431.614	484.037	449.963	483.968	548.242	ChrII	2494187	2495332	1146	+	Protein of unknown function
AN10501	-0.553356	6.8336	0.0120887	0.0765878	410.419	727.072	671.23	346.487	505.164	476.458	ChrII	2332058	2334177	2120	-	Ortholog(s) have role in transcription from RNA polymerase I promoter and RNA polymerase I transcription factor complex, cytosol localization
AN10502	0.0714767	6.39182	0.581378	0.823413	359.262	296.82	348.337	362.165	310.87	316.324	ChrII	2445551	2447951	2401	-	Has domain(s) with predicted catalytic activity, hydrolase activity, hydrolyzing O-glycosyl compounds activity and role in carbohydrate metabolic process
AN10504	-0.0539997	6.70342	0.708203	0.888758	376.701	354.005	355.606	409.2	445.109	493.023	ChrII	2291262	2294166	2905	-	Ortholog(s) have role in conidiophore development, hyphal growth, sporocarp development involved in sexual reproduction, syncytium formation by plasma membrane fusion
AN10505	0.23487	5.78517	0.0883986	0.284476	240.67	230.103	269.582	301.021	321.468	316.324	ChrII	2469527	2471179	1653	+	Putative unsaturated rhamnogalacturonan hydrolase
AN10506	-0.0771336	6.40864	0.589205	0.827199	384.84	336.305	376.809	332.377	211.957	287.137	ChrII	2005375	2007663	2289	-	Ortholog of A. fumigatus Af293 : Afu5g14780, A. niger CBS 513.88 : An18g01640, A. oryzae RIB40 : AO090103000417, Aspergillus versicolor : Aspve1_0173600 and Aspergillus niger ATCC 1015 : 42671-mRNA
AN10507	-0.829913	5.51093	0.00280317	0.0260284	787.12	437.06	457.381	567.549	343.841	373.12	ChrII	2008280	2009062	783	-	Ortholog(s) have mRNA binding, unfolded protein binding activity, role in cellular response to unfolded protein, mRNA export from nucleus in response to heat stress, protein folding and cytosol, nucleus localization
AN10508	-0.575657	7.3037	0.00114842	0.0129797	1185.91	1139.62	951.717	992.427	755.979	844.056	ChrII	1884510	1885555	1046	-	Ortholog(s) have Golgi apparatus, endoplasmic reticulum localization
AN10509	1.24521	6.41804	4.23e-16	7.86e-14	410.419	334.943	343.49	876.409	790.128	784.893	ChrII	2120977	2121779	803	-	Protein of unknown function
AN10510	-0.375075	3.66255	0.146642	0.389132	184.863	159.302	139.335	114.451	104.801	82.0391	ChrII	1908788	1909786	999	-	Ortholog of A. fumigatus Af293 : Afu4g13140, A. niger CBS 513.88 : An01g08830, A. oryzae RIB40 : AO090009000267, Aspergillus wentii : Aspwe1_0100948 and Aspergillus sydowii : Aspsy1_0059125
AN10511	0.0110975	5.7535	0.961078	0.997858	555.751	509.223	463.439	484.455	575.816	539.565	ChrII	2074175	2075794	1620	-	Ortholog(s) have role in phospholipid biosynthetic process and endoplasmic reticulum localization
AN10512	0.19951	5.52066	0.190926	0.459135	67.4342	31.3158	33.925	68.9839	52.9892	57.5851	ChrII	1853098	1854652	1555	+	Putative mitochondrial ketoacyl-CoA thiolase with a role in fatty acid beta-oxidation
AN10513	0.0289882	7.73117	0.85932	0.958499	1195.21	1410.57	1281.88	1233.87	1084.51	1131.98	ChrII	1839345	1843044	3700	-	Has domain(s) with predicted calcium-dependent cysteine-type endopeptidase activity, role in proteolysis and intracellular localization
AN10514	-0.334812	6.57812	0.0144293	0.0860989	423.208	531.008	502.816	417.039	366.214	407.829	ChrII	1835548	1836834	1287	-	Has domain(s) with predicted oxidoreductase activity and role in metabolic process
AN10515	-0.00413728	7.60451	0.979166	1	738.288	718.903	651.844	575.388	597.012	687.866	ChrII	1796878	1800565	3688	-	Protein serine/threonine kinase
AN10516	0.0469983	7.53957	0.774001	0.919666	1104.53	1147.79	953.534	1050.44	943.208	1010.5	ChrII	1768800	1771738	2939	+	Putative F-box protein with a role in meiosis
AN10517	0.399227	6.23013	0.0044255	0.0368213	6.97595	13.6156	19.9915	17.246	23.5508	16.5656	ChrII	1757636	1759639	2004	-	Has domain(s) with predicted DNA binding, zinc ion binding activity, role in transcription, DNA-templated and nucleus localization
AN10518	-0.213747	6.11125	0.136475	0.372901	924.314	1090.61	748.167	696.11	1013.86	989.202	ChrII	1705512	1706775	1264	+	Protein of unknown function
AN10519	-0.249576	5.99068	0.0850129	0.276619	55.8076	68.0779	68.4557	65.8482	40.0363	37.8642	ChrII	1685973	1687615	1643	+	Ortholog(s) have cytosol, nucleus localization
AN1052	-0.273784	7.42832	0.135409	0.371024	732.475	1218.59	828.133	719.627	670.019	707.587	ChrVIII	1667017	1669544	2528	-	Protein involved in light-sensitive control of differentiation and secondary metabolism
AN10520	0.116518	6.00794	0.405645	0.696065	356.936	366.259	344.096	363.733	388.587	388.897	ChrII	1854751	1856558	1808	+	Putative alpha/beta hydrolase
AN10521	0.203159	5.82619	0.145614	0.387441	351.123	356.728	346.519	335.512	374.457	385.742	ChrII	1795698	1796727	1030	-	Ortholog(s) have role in negative regulation of transcription from RNA polymerase II promoter, positive regulation of transcription from RNA polymerase II promoter
AN10522	0.0225079	7.05664	0.888875	0.971971	675.505	619.509	631.247	591.066	620.562	631.07	ChrII	1771854	1774997	3144	+	Ortholog(s) have cytosol, fungal-type vacuole membrane localization
AN10523	0.0948993	5.53001	0.559904	0.809894	367.4	328.136	256.255	297.885	312.047	284.77	ChrII	1706899	1708176	1278	+	Ortholog(s) have role in double-strand break repair via homologous recombination, meiotic DNA double-strand break processing, mitotic sister chromatid segregation, replication fork protection and Smc5-Smc6 complex, nucleus localization
AN10524	-0.300554	6.15568	0.0315421	0.147585	423.208	468.376	368.934	280.639	277.899	307.647	ChrII	1687719	1689525	1807	+	Ortholog(s) have RSC complex, SWI/SNF complex, cytosol localization
AN10525	-0.301603	5.53412	0.0841169	0.275084	81.3861	62.6317	61.1861	83.0942	62.4095	56.0075	ChrII	1821108	1821919	812	+	Ortholog(s) have role in NADH oxidation and mitochondrial respiratory chain complex I, membrane segment localization
AN10526	-0.421176	5.51233	0.00209652	0.020851	0	0	0	0	0	0	ChrII	1665857	1667335	1479	-	Arginine methyltransferase
AN10527	-0.438402	7.09559	0.0103349	0.0683855	1019.65	654.91	712.424	602.041	521.649	419.662	ChrII	1662657	1665181	2525	-	Ortholog(s) have trimethyllysine dioxygenase activity, role in carnitine biosynthetic process and mitochondrion localization
AN10528	0.220096	6.79895	0.168706	0.426256	947.567	1155.96	1045.62	1114.72	1075.09	1202.98	ChrII	1648802	1649614	813	-	Protein of unknown function
AN10529	-0.215618	6.15181	0.222179	0.501291	252.297	374.429	344.096	264.961	401.54	309.224	ChrII	1761931	1763673	1743	+	Has domain(s) with predicted catalytic activity, pyridoxal phosphate binding activity and role in biosynthetic process
AN1053	-0.479744	7.06221	0.00227269	0.0221933	717.36	893.182	811.17	589.498	692.392	593.995	ChrVIII	1664015	1666568	2554	-	Ortholog of A. fumigatus Af293 : Afu1g12480, A. niger CBS 513.88 : An08g05080, A. oryzae RIB40 : AO090001000238, Neosartorya fischeri NRRL 181 : NFIA_013060 and Aspergillus wentii : Aspwe1_0040426
AN10530	-0.0621771	5.34363	0.673857	0.871882	569.703	469.738	457.381	440.556	396.83	403.096	ChrII	1834221	1835532	1312	-	Ortholog of A. fumigatus Af293 : Afu2g01690, A. niger CBS 513.88 : An14g03330, A. oryzae RIB40 : AO090701000773, Neosartorya fischeri NRRL 181 : NFIA_034010 and Aspergillus wentii : Aspwe1_0157118
AN10531	-0.0871191	6.54279	0.543266	0.79976	509.245	539.177	522.202	501.701	524.004	478.824	ChrII	1836919	1839120	2202	-	Ortholog of A. fumigatus Af293 : Afu6g07960, A. niger CBS 513.88 : An11g02900, Neosartorya fischeri NRRL 181 : NFIA_053660 and Aspergillus wentii : Aspwe1_0046026
AN10532	1.34218	6.71535	4.18e-16	7.86e-14	426.696	408.468	422.245	623.99	611.142	689.444	ChrII	1756159	1757489	1331	-	Ortholog of A. fumigatus Af293 : Afu1g06000, A. niger CBS 513.88 : An18g03830, A. oryzae RIB40 : AO090009000483, Aspergillus wentii : Aspwe1_0050059 and Aspergillus sydowii : Aspsy1_0090995
AN10533	0.20241	8.13311	0.439159	0.723985	3836.77	1480.01	1945.84	2586.89	2038.32	2483.26	ChrII	1588693	1591898	3206	+	Putative trehalose-6-phosphate synthase
AN10534	0.00826445	6.3316	0.982878	1	613.884	565.047	528.866	575.388	566.396	589.262	ChrII	1591905	1593084	1180	+	Ortholog of A. nidulans FGSC A4 : AN7218, A. fumigatus Af293 : Afu1g13000, Afu7g03950, A. niger CBS 513.88 : An13g00410, An06g00970 and A. oryzae RIB40 : AO090023000035, AO090026000819
AN10535	0.0977528	6.90018	0.524701	0.78646	76.7355	68.0779	62.3977	109.747	78.895	74.1507	ChrII	1618353	1621603	3251	+	Has domain(s) with predicted GTP binding, GTPase activity, translation initiation factor activity, zinc ion binding activity, role in translational initiation and intracellular localization
AN10536	0.628178	7.27099	0.00065321	0.00831701	365.075	567.77	489.489	780.772	730.073	848	ChrII	1498383	1499887	1505	+	Has domain(s) with predicted DNA binding activity and role in DNA recombination, double-strand break repair
AN10537	0.286067	6.9805	0.0608322	0.224315	346.472	394.852	382.867	363.733	349.729	351.822	ChrII	1472065	1474487	2423	-	Has domain(s) with predicted nucleic acid binding, nucleotide binding activity
AN10539	-0.487818	6.06503	0.0688491	0.242423	37.2051	58.547	63.0035	17.246	40.0363	40.2307	ChrIII	2464108	2465132	1025	+	Ortholog(s) have cytoplasm localization
AN1054	-0.0574018	7.0898	0.712896	0.890971	630.161	641.294	617.313	627.126	599.367	615.293	ChrVIII	1662308	1663975	1668	+	Has domain(s) with predicted arylformamidase activity and role in tryptophan catabolic process to kynurenine
AN10540	0.134358	7.02383	0.421605	0.71077	524.359	545.985	521.596	559.71	692.392	649.213	ChrIII	2400403	2402851	2449	+	Ortholog(s) have dipeptidyl-peptidase activity and cytoplasm, nucleus localization
AN10541	-0.0692597	7.16044	0.683457	0.875938	102.314	93.9475	82.995	53.3057	68.2972	62.3182	ChrIII	2377995	2380797	2803	+	Has domain(s) with predicted DNA binding, nucleic acid binding, protein kinase regulator activity, sequence-specific DNA binding RNA polymerase II transcription factor activity, zinc ion binding activity
AN10542	-0.54057	7.22691	0.0220334	0.115458	141.844	93.9475	113.891	192.841	113.044	132.525	ChrIII	2376302	2377892	1591	-	Ortholog of A. fumigatus Af293 : Afu4g06210, A. niger CBS 513.88 : An04g00510, A. oryzae RIB40 : AO090023000969, Aspergillus sydowii : Aspsy1_0094879 and Aspergillus terreus NIH2624 : ATET_05601
AN10543	-0.267865	6.14559	0.0418985	0.177533	440.648	501.053	439.813	401.361	430.979	407.829	ChrIII	2359809	2362016	2208	+	Putative transcription factor required for galactose utilization
AN10544	0.0215314	6.24304	0.879533	0.967469	89.5247	63.9932	78.7544	76.8229	91.8479	63.8958	ChrIII	2315057	2317243	2187	-	Has domain(s) with predicted 3-dehydroquinate dehydratase activity, catalytic activity
AN10545	0.0754044	6.95712	0.653896	0.861109	647.601	883.651	774.822	689.839	733.606	798.304	ChrIII	2403136	2405419	2284	+	Ortholog(s) have phosphatase activator activity, role in actin filament organization, endocytosis, mitochondrion degradation, regulation of growth, response to heat, response to salt stress and cytosol, nucleus localization
AN10546	0.660055	6.17106	2.06e-06	6.81e-05	617.372	838.72	692.433	808.993	785.418	790.415	ChrIII	2381444	2382742	1299	+	Ortholog(s) have protein serine/threonine kinase inhibitor activity
AN10547	-0.531833	6.48725	0.078704	0.262696	2468.32	920.413	1209.79	1407.9	754.802	720.998	ChrIII	2375304	2376152	849	-	Ortholog of A. fumigatus Af293 : Afu4g06220, A. oryzae RIB40 : AO090023000968, Neosartorya fischeri NRRL 181 : NFIA_109920 and Aspergillus clavatus NRRL 1 : ACLA_045540
AN10548	0.00753602	7.24114	0.96799	1	496.455	457.484	390.137	504.836	598.189	569.541	ChrIII	2310161	2314584	4424	-	Has domain(s) with predicted DNA binding, sequence-specific DNA binding RNA polymerase II transcription factor activity, zinc ion binding activity and role in regulation of transcription, DNA-templated, transcription, DNA-templated
AN1055	-0.122659	7.31395	0.448003	0.730944	0	0	0	0	0	0	ChrVIII	1659462	1662105	2644	+	Ortholog(s) have eukaryotic initiation factor 4G binding, mRNA binding activity
AN10550	-0.125804	6.63451	0.385721	0.678732	424.37	547.346	478.584	390.386	540.49	541.931	ChrIII	2356897	2359346	2450	+	Putative transcriptional regulator with homology to XlnR and AraR
AN10551	-0.0835725	7.24121	0.60159	0.833991	244.158	400.298	320.47	217.926	240.218	303.702	ChrIII	2118996	2123486	4491	-	Ortholog(s) have role in regulation of transcription from RNA polymerase II promoter, tRNA wobble uridine modification and Elongator holoenzyme complex, cytosol, nucleus localization
AN10552	0.502761	6.78612	0.000622823	0.00800378	8.13861	6.80779	9.69285	17.246	21.1957	20.5098	ChrIII	2096208	2098039	1832	+	Ortholog of A. fumigatus Af293 : Afu4g07060, A. niger CBS 513.88 : An04g01460, A. oryzae RIB40 : AO090023000870, Aspergillus wentii : Aspwe1_0167183 and Aspergillus sydowii : Aspsy1_0094979
AN10553	-0.751579	6.36926	8.12e-08	3.9e-06	51.157	110.286	119.949	70.5517	94.203	79.6726	ChrIII	2123670	2124555	886	-	Has domain(s) with predicted cytochrome-c oxidase activity
AN10554	1.88609	6.97542	2.8e-18	7.35e-16	422.045	533.731	446.477	832.51	1050.36	1183.26	ChrIII	2098093	2099198	1106	+	Ortholog of A. fumigatus Af293 : Afu4g07070, A. oryzae RIB40 : AO090023000869, Aspergillus wentii : Aspwe1_0248748, Aspergillus sydowii : Aspsy1_0547613 and Aspergillus terreus NIH2624 : ATET_05504
AN10555	-0.588834	6.93306	0.000611467	0.0079065	577.841	821.02	659.719	529.922	498.098	422.028	ChrIII	2047686	2049418	1733	-	Has domain(s) with predicted nucleic acid binding activity
AN10556	-0.16571	7.14931	0.342614	0.638792	1242.88	709.372	736.656	895.222	638.225	617.66	ChrIII	2036964	2040436	3473	-	Ortholog(s) have cytoplasm, nucleus localization
AN10557	0.103953	7.14326	0.511937	0.77663	738.288	1072.91	881.443	827.806	929.077	1039.69	ChrIII	1961369	1964171	2803	+	Putative ATP-dependent RNA helicase
AN10558	-0.610314	6.95011	8.76e-05	0.00159369	994.073	1062.02	988.065	547.167	506.341	580.584	ChrIII	2049520	2051937	2418	-	Ortholog of A. fumigatus Af293 : Afu4g07280/sok1, A. niger CBS 513.88 : An04g01670, A. oryzae RIB40 : AO090023000845, Aspergillus wentii : Aspwe1_0023238 and Aspergillus terreus NIH2624 : ATET_05483
AN10559	-0.598366	6.48193	5.39e-05	0.00106325	530.172	570.493	538.559	415.471	421.558	447.271	ChrIII	2035303	2036574	1272	-	Ortholog(s) have endoplasmic reticulum localization
AN1056	0.343333	7.23026	0.0601222	0.222841	108.127	125.263	110.862	101.908	111.866	100.182	ChrVIII	1657873	1659351	1479	-	Ortholog(s) have cytosol, nucleus localization
AN10560	-0.00614344	6.52603	0.975506	1	394.141	597.724	531.289	442.124	418.026	376.276	ChrIII	1965585	1968210	2626	+	Ortholog of A. fumigatus Af293 : Afu4g07670, A. niger CBS 513.88 : An04g02040, A. oryzae RIB40 : AO090023000808, Aspergillus wentii : Aspwe1_0034566 and Aspergillus sydowii : Aspsy1_0051349
AN10561	-0.271807	5.94468	0.0593492	0.221394	103.477	234.188	196.886	79.9586	97.7356	105.704	ChrIII	1928718	1930110	1393	-	Putative U1 snRNP component
AN10562	-0.0967608	6.43308	0.470632	0.747557	794.096	770.642	785.121	845.052	819.566	865.355	ChrIII	1810110	1811530	1421	-	Putative methionine sulfoxide reductase with a predicted role in the reduction of methionine sulfoxide to methionine
AN10563	0.00317304	6.79034	0.986002	1	467.389	424.806	436.784	413.903	466.305	465.414	ChrIII	1800858	1803092	2235	+	Putative vacuolar alkaline phosphatase with a predicted role in the autophagy pathway
AN10564	0.0959791	6.88508	0.527273	0.7878	0	0	0	0	0	0	ChrIII	1735950	1739340	3391	+	Ortholog(s) have Seh1-associated complex, cytosol, extrinsic component of fungal-type vacuolar membrane localization
AN10565	0.24755	5.04038	0.086745	0.280496	12.7892	14.9771	13.9335	28.2207	20.0181	22.8763	ChrIII	1638294	1639287	994	-	Has domain(s) with predicted oxidoreductase activity and role in metabolic process
AN10566	0.0656719	5.90684	0.64433	0.855849	340.659	287.289	345.914	379.411	304.982	306.858	ChrIII	1808004	1809080	1077	-	Ortholog of A. fumigatus Af293 : Afu2g03130, A. niger CBS 513.88 : An07g07550, Neosartorya fischeri NRRL 181 : NFIA_035480 and Aspergillus wentii : Aspwe1_0183505
AN10567	0.114907	6.30602	0.40747	0.69852	475.527	506.5	527.654	602.041	496.921	627.126	ChrIII	1739441	1740902	1462	+	Ortholog(s) have tRNA 2'-phosphotransferase activity, role in tRNA splicing, via endonucleolytic cleavage and ligation and cytoplasm, nucleus localization
AN10568	-0.113578	5.4567	0.440552	0.724899	291.827	382.598	336.221	296.317	302.627	332.101	ChrIII	1927682	1928707	1026	-	Has domain(s) with predicted role in mitochondrial pyruvate transport and mitochondrial inner membrane localization
AN10569	0.0944027	5.49243	0.543371	0.79976	261.598	235.55	276.852	263.393	227.265	212.197	ChrIII	1799831	1800757	927	+	Ortholog of A. fumigatus Af293 : Afu2g03100, A. niger CBS 513.88 : An07g07510, A. oryzae RIB40 : AO090120000281, Aspergillus wentii : Aspwe1_0040642 and Aspergillus terreus NIH2624 : ATET_09584
AN1057	0.0915943	7.36583	0.578766	0.822413	978.959	799.235	943.841	956.367	1144.57	1394.66	ChrVIII	1654905	1657800	2896	-	Has domain(s) with predicted catalytic activity
AN10570	0.297562	4.73647	0.0869094	0.280943	170.911	202.872	201.732	228.901	267.301	246.906	ChrIII	1637237	1638124	888	-	Putative protein tyrosine phosphatase
AN10571	0.420684	5.83198	0.00885305	0.0610838	237.182	272.312	268.977	379.411	348.551	351.822	ChrIII	1491712	1492682	971	-	Has domain(s) with predicted oxidoreductase activity
AN10572	-0.048356	5.97189	0.788141	0.92545	533.66	412.552	322.893	511.108	333.243	315.535	ChrIII	1460639	1462393	1755	-	Ortholog of A. fumigatus Af293 : Afu2g02450, A. niger CBS 513.88 : An07g06200, A. oryzae RIB40 : AO090026000558, Aspergillus wentii : Aspwe1_0353125 and Aspergillus sydowii : Aspsy1_0091260
AN10573	0.105728	6.15614	0.41711	0.707399	431.346	407.106	409.523	406.064	361.504	386.53	ChrIII	1431627	1433396	1770	-	Putative cytochrome P450
AN10574	-0.0799287	7.78202	0.650366	0.85941	265.086	228.742	251.408	263.393	263.768	255.583	ChrIII	1399045	1403886	4842	+	Ortholog(s) have nucleus localization
AN10575	-0.150571	5.66004	0.388805	0.681382	680.155	880.928	703.943	628.694	601.722	635.014	ChrIII	1462957	1463937	981	-	Predicted glycosylphosphatidylinositol (GPI)-anchored protein
AN10576	0.155883	7.75585	0.33625	0.6324	298.803	262.781	318.047	310.427	309.692	356.555	ChrIII	1433761	1438936	5176	-	One module nonribosomal peptide synthetase (NRPS)
AN10578	-0.512137	6.57123	0.0023109	0.0224442	1098.71	853.697	962.621	645.94	914.947	1027.86	ChrIII	1404322	1405645	1324	+	Ortholog of A. fumigatus Af293 : Afu2g01810, A. oryzae RIB40 : AO090011000438, Neosartorya fischeri NRRL 181 : NFIA_034160 and Aspergillus versicolor : Aspve1_0053770
AN10579	0.330746	6.2038	0.0200244	0.108329	254.622	374.429	287.151	401.361	396.83	369.965	ChrIII	1489897	1491675	1779	-	Ortholog of A. nidulans FGSC A4 : AN4100, A. fumigatus Af293 : Afu8g06630, A. niger CBS 513.88 : An05g01150, Aspergillus wentii : Aspwe1_0169274 and Aspergillus sydowii : Aspsy1_0065818, Aspsy1_0089096
AN1058	0.0536827	7.00592	0.789031	0.925803	639.462	646.74	640.334	432.717	594.656	522.21	ChrVIII	1649456	1651513	2058	-	Ortholog of A. fumigatus Af293 : Afu1g12350, A. oryzae RIB40 : AO090001000294, Aspergillus wentii : Aspwe1_0172072, Aspergillus sydowii : Aspsy1_0053315 and Aspergillus terreus NIH2624 : ATET_00433
AN10580	-0.0815709	7.14936	0.641564	0.853966	1405.65	840.082	721.511	989.291	572.283	647.636	ChrIII	1295955	1298499	2545	+	Ortholog of A. fumigatus Af293 : Afu5g08850, Neosartorya fischeri NRRL 181 : NFIA_078450, Aspergillus wentii : Aspwe1_0278501 and Aspergillus clavatus NRRL 1 : ACLA_011690
AN10581	0.481454	6.7193	0.00279694	0.0259973	815.024	566.408	693.644	901.494	1348.28	1481.44	ChrIII	1211529	1212700	1172	-	Ortholog of A. fumigatus Af293 : Afu5g08640, A. niger CBS 513.88 : An07g04900, Neosartorya fischeri NRRL 181 : NFIA_078640 and Aspergillus versicolor : Aspve1_0042746
AN10582	-0.103684	6.81759	0.55803	0.808412	388.328	520.115	514.327	428.014	400.363	437.016	ChrIII	1138459	1140391	1933	-	Has domain(s) with predicted cytochrome-c oxidase activity, oxidoreductase activity, role in metabolic process and mitochondrial respiratory chain complex IV localization
AN10583	0.316448	5.37683	0.0385921	0.168494	70.9222	44.9314	57.5513	79.9586	57.6993	51.2744	ChrIII	1087846	1089482	1637	+	Ortholog of A. nidulans FGSC A4 : AN7340, A. fumigatus Af293 : Afu3g06400, A. niger CBS 513.88 : An15g06840, An11g09940 and A. oryzae RIB40 : AO090020000722
AN10584	-0.0164972	5.9453	0.935128	0.989451	90.6874	129.348	131.459	116.018	163.678	114.381	ChrIII	1062802	1064123	1322	+	Ortholog(s) have enzyme activator activity, role in iron-sulfur cluster assembly and cytosol, extrinsic component of mitochondrial inner membrane, mitochondrial matrix, nucleus localization
AN10585	-1.19514	6.95328	3.5e-07	1.41e-05	77.8981	91.2244	72.0906	86.2298	64.7646	61.5293	ChrIII	1140627	1141697	1071	-	Ortholog(s) have cytochrome-c oxidase activity, enzyme regulator activity, role in aerobic respiration, mitochondrial respiratory chain supercomplex assembly and mitochondrial respiratory chain complex IV, plasma membrane localization
AN10586	-0.0964899	5.45945	0.489602	0.760747	0	0	0	0	0	0	ChrIII	1089454	1090874	1421	-	Ortholog(s) have cytosol, nucleus localization
AN10588	-0.184842	5.9477	0.196138	0.465804	497.618	487.438	562.185	515.811	519.294	472.514	ChrIII	1298697	1299983	1287	+	Ortholog of A. fumigatus Af293 : Afu5g08870, A. niger CBS 513.88 : An07g04510, A. oryzae RIB40 : AO090020000457, AO090012000441 and Neosartorya fischeri NRRL 181 : NFIA_078440
AN10589	-0.163218	6.7663	0.276786	0.568455	735.963	755.665	668.807	674.161	621.74	639.747	ChrIII	1209104	1211455	2352	-	Ortholog(s) have fungal-type vacuole localization
AN1059	-0.15512	7.84476	0.339084	0.6354	574.353	563.685	782.697	556.574	1052.72	1001.82	ChrVIII	1645454	1649253	3800	-	Carnitine acetyltransferase, required for utilization of acetate as carbon source
AN10590	0.0598714	6.37293	0.73466	0.902385	59.2956	38.1236	55.7339	39.1954	37.6812	44.9637	ChrIII	1091129	1092500	1372	+	Ortholog of A. fumigatus Af293 : Afu3g06380, A. niger CBS 513.88 : An11g09960, A. oryzae RIB40 : AO090020000113, Aspergillus sydowii : Aspsy1_0087862 and Aspergillus terreus NIH2624 : ATET_08788
AN10591	-0.296769	6.38005	0.047916	0.193732	467.389	713.457	539.165	338.648	450.997	429.916	ChrIII	1064651	1067161	2511	+	Ortholog of A. fumigatus Af293 : Afu3g06490, A. niger CBS 513.88 : An11g09850, A. oryzae RIB40 : AO090020000099, Aspergillus wentii : Aspwe1_0042123 and Aspergillus sydowii : Aspsy1_0087851
AN10592	1.11104	6.04395	1.57e-14	2.56e-12	527.847	611.34	632.458	978.317	987.954	1267.66	ChrIII	1276785	1277719	935	-	Ortholog of A. fumigatus Af293 : Afu5g08730, A. oryzae RIB40 : AO090020000434, Neosartorya fischeri NRRL 181 : NFIA_078560 and Aspergillus versicolor : Aspve1_0134596
AN10593	-0.352946	7.07157	0.0644711	0.232636	291.827	151.133	156.297	156.782	140.127	160.134	ChrIII	1044490	1046557	2068	-	Has domain(s) with predicted phosphatase activity, phosphoserine phosphatase activity and role in L-serine biosynthetic process, metabolic process
AN10594	-0.140934	5.62179	0.348133	0.644506	401.117	511.946	468.892	435.853	493.388	518.266	ChrIII	955718	956989	1272	+	Putative sorting nexin
AN10595	0.0535419	7.33755	0.737432	0.903395	806.885	1082.44	1016.54	870.137	1045.65	866.144	ChrIII	931118	933504	2387	-	Putative septin
AN10596	-0.187961	6.38699	0.16998	0.42847	396.467	366.259	393.166	316.699	356.794	352.61	ChrIII	957259	959783	2525	+	Ortholog of Aspergillus versicolor : Aspve1_0580375
AN10597	-0.0683593	5.76076	0.695052	0.881375	87.1994	106.202	110.256	109.747	93.0255	84.4056	ChrIII	888337	889247	911	+	Has domain(s) with predicted sequence-specific DNA binding RNA polymerase II transcription factor activity, zinc ion binding activity, role in regulation of transcription, DNA-templated and nucleus localization
AN10598	-0.475564	7.64136	0.0188537	0.104047	2169.52	1386.07	1270.97	1003.4	1097.46	1099.64	ChrIII	927622	930390	2769	-	Has domain(s) with predicted calcium ion binding, calcium-dependent phospholipid binding activity
AN10599	0.372252	5.34815	0.00707119	0.0515316	5.81329	0	2.42321	4.70345	2.35508	1.57768	ChrIII	852587	853935	1349	+	Has domain(s) with predicted catalytic activity and role in cellular amino acid catabolic process, metabolic process
AN1060	-0.401315	8.49834	0.0107532	0.0705804	1111.5	1091.97	1017.14	914.036	798.37	783.316	ChrVIII	1638258	1643913	5656	-	Histone H3 demethylase, involved in transcriptional regulation
AN10600	0.206428	6.2082	0.114493	0.334837	337.171	319.966	328.345	402.928	463.95	459.103	ChrIII	854250	856639	2390	+	Predicted transcription factor
AN10601	-0.11922	6.50205	0.589466	0.827358	84.8741	49.0161	57.5513	68.9839	41.2138	48.9079	ChrIII	814214	815529	1316	-	Ortholog of A. nidulans FGSC A4 : AN2923, A. fumigatus Af293 : Afu2g17770, Afu8g00650, A. niger CBS 513.88 : An11g02090, An01g01000 and A. oryzae RIB40 : AO090020000174, AO090103000301
AN10602	0.385717	5.44584	0.0142255	0.0852184	196.489	213.765	192.645	351.191	545.2	534.043	ChrIII	804447	806179	1733	-	Has domain(s) with predicted oxidoreductase activity, oxidoreductase activity, acting on the aldehyde or oxo group of donors, NAD or NADP as acceptor activity and role in oxidation-reduction process
AN10603	-0.0657258	7.14016	0.67374	0.871882	1316.13	1281.23	1195.86	1078.66	1037.41	1038.9	ChrIII	789406	792315	2910	+	Ortholog of A. fumigatus Af293 : Afu3g07510, A. niger CBS 513.88 : An02g13190, A. oryzae RIB40 : AO090020000145, Neosartorya fischeri NRRL 181 : NFIA_069680 and Aspergillus wentii : Aspwe1_0029255
AN10604	-0.0329242	6.23575	0.838163	0.949101	1081.27	949.006	842.672	1026.92	792.483	676.034	ChrIII	812507	813766	1260	-	Ortholog of A. fumigatus Af293 : Afu2g17760, A. niger CBS 513.88 : An03g02870, Neosartorya fischeri NRRL 181 : NFIA_093160, Aspergillus wentii : Aspwe1_0141692 and Aspergillus versicolor : Aspve1_0070749
AN10605	1.1728	5.72179	2.26e-12	2.74e-10	197.652	205.595	198.703	205.384	197.826	235.074	ChrIII	806233	807351	1119	-	Has domain(s) with predicted triglyceride lipase activity and role in lipid catabolic process, lipid metabolic process
AN10606	-0.00596557	6.83893	0.971928	1	405.768	545.985	465.863	608.312	602.899	616.082	ChrIII	792411	795137	2727	+	Has domain(s) with predicted sequence-specific DNA binding RNA polymerase II transcription factor activity, zinc ion binding activity, role in regulation of transcription, DNA-templated and nucleus localization
AN10608	-0.0918256	4.84182	0.597693	0.832655	0	0	0	0	0	0	ChrIII	761056	761769	714	-	Has domain(s) with predicted hydrolase activity
AN10609	-0.110552	5.98203	0.457028	0.73836	68.5969	58.547	69.6673	54.8735	50.6341	63.107	ChrIII	669113	671013	1901	+	Ortholog(s) have role in mitochondrial respiratory chain complex III assembly and integral component of mitochondrial inner membrane localization
AN1061	-0.294669	6.92567	0.0761863	0.258294	1070.81	879.567	886.896	708.652	740.671	737.563	ChrVIII	1635765	1637698	1934	-	Putative GABA permease
AN10610	-0.29119	5.78326	0.0683462	0.241601	31.3918	40.8468	35.1366	36.0597	28.2609	27.6093	ChrIII	420751	422335	1585	+	Ortholog(s) have peroxisome matrix targeting signal-1 binding, peroxisome matrix targeting signal-2 binding, protein binding, bridging activity
AN10611	-0.194024	6.07683	0.147846	0.391651	347.635	407.106	380.444	288.478	369.747	321.846	ChrIII	303447	305894	2448	-	Ortholog(s) have role in GPI anchor biosynthetic process, mitotic cytokinesis and endoplasmic reticulum localization
AN10612	0.133833	5.46821	0.360098	0.656005	402.28	326.774	366.511	370.004	366.214	369.965	ChrIII	181134	182222	1089	-	Has domain(s) with predicted catalytic activity and role in metabolic process
AN10613	0.132313	6.21614	0.349703	0.645588	348.798	261.419	329.557	376.276	312.047	314.746	ChrIII	171986	173944	1959	-	Putative cytochrome P450
AN10614	-0.481346	7.45077	0.0630278	0.229347	734.8	1647.49	1368.51	614.584	1016.21	915.84	ChrIII	615527	617357	1831	-	Ortholog(s) have G-quadruplex DNA binding, telomeric DNA binding, triplex DNA binding activity
AN10615	0.402126	7.22895	0.0149831	0.0883325	808.048	856.42	655.479	851.324	804.258	804.614	ChrIII	603054	605425	2372	+	Putative branchpoint binding protein
AN10616	0.426833	8.17394	0.0172851	0.0982986	973.145	1262.16	1317.02	1531.76	1886.42	2042.3	ChrIII	765603	767984	2382	-	Protein of unknown function
AN10617	-0.141811	5.79839	0.32046	0.61523	219.743	175.641	232.628	210.087	183.696	191.688	ChrIII	759007	760761	1755	-	Putative cytochrome P450
AN10618	0.20643	5.85314	0.152237	0.399332	248.809	321.328	266.553	250.85	180.163	240.595	ChrIII	671044	673174	2131	+	Ortholog(s) have RNA binding activity
AN10619	0.122575	6.68544	0.403444	0.694257	375.539	392.129	424.062	559.71	506.341	522.999	ChrIII	673231	675516	2286	+	Has domain(s) with predicted carboxy-lyase activity, catalytic activity, pyridoxal phosphate binding activity and role in carboxylic acid metabolic process
AN1062	-0.41197	6.00624	0.0017834	0.0185058	696.433	732.518	660.931	464.073	591.124	552.975	ChrVIII	1633465	1635524	2060	-	Has domain(s) with predicted fatty-acyl-CoA binding activity
AN10620	-0.503459	5.79489	0.00273287	0.025574	595.281	491.523	397.407	415.471	341.486	343.933	ChrIII	422455	423914	1460	+	Ortholog of A. fumigatus Af293 : Afu3g10200, A. oryzae RIB40 : AO090003000556, Aspergillus wentii : Aspwe1_0025004, Aspergillus zonatus : Aspzo1_0012301 and Aspergillus sydowii : Aspsy1_0146861
AN10621	0.118555	6.342	0.379491	0.673431	304.617	296.82	300.478	332.377	402.718	359.71	ChrIII	306632	309733	3102	-	Ortholog(s) have ATP binding, ATPase activity, Y-form DNA binding, double-strand/single-strand DNA junction binding, four-way junction DNA binding and guanine/thymine mispair binding, more
AN10622	-0.188755	4.79188	0.265323	0.555019	38.3677	27.2312	61.1861	54.8735	34.1486	51.2744	ChrIII	326864	327881	1018	+	Ortholog(s) have role in mitochondrial respiratory chain complex assembly and cytosol, mitochondrial intermembrane space, nucleus localization
AN10623	0.0301522	5.69797	0.82532	0.942485	419.72	411.191	402.859	442.124	449.819	440.96	ChrIII	178820	180284	1465	-	Has domain(s) with predicted DNA binding, zinc ion binding activity, role in transcription, DNA-templated and nucleus localization
AN10624	0.0394677	5.58538	0.793911	0.928595	32.5544	10.8925	16.9625	37.6276	25.9058	21.2986	ChrIII	174505	175858	1354	-	Ortholog of A. nidulans FGSC A4 : AN10787, Aspergillus brasiliensis : Aspbr1_0059853, Neosartorya fischeri NRRL 181 : NFIA_047300 and Aspergillus versicolor : Aspve1_0089701, Aspve1_0874507
AN10625	-1.78883	-1.66725	1	1	376.701	358.09	346.519	324.538	421.558	544.298	ChrIII	49608	51566	1959	+	Has domain(s) with predicted RNA-DNA hybrid ribonuclease activity, nucleic acid binding activity
AN10626	0.199292	6.13968	0.140684	0.379681	219.743	178.364	225.965	275.935	222.555	245.328	ChrIII	35509	37465	1957	-	Ortholog(s) have intracellular localization
AN10627	-0.390725	6.3277	0.0049977	0.0402339	61.6209	61.2701	72.0906	34.4919	56.5218	59.1628	ChrIII	51866	53538	1673	+	Has domain(s) with predicted GTP binding, GTPase activity, structural constituent of cytoskeleton activity, role in GTP catabolic process, microtubule-based process, protein polymerization and microtubule, protein complex localization
AN10628	0.038848	5.85054	0.768399	0.91798	269.737	276.396	295.632	340.216	300.272	290.292	ChrIII	29490	30992	1503	-	Conidium-specific RNA of unknown function
AN10629	0.255776	5.76338	0.053357	0.207309	384.84	339.028	338.038	457.802	389.765	391.263	ChrIII	31167	32699	1533	-	Has domain(s) with predicted role in lipid metabolic process
AN1063	-0.530399	5.7539	0.000569124	0.00751229	86.0367	57.1855	78.7544	56.4413	55.3443	48.9079	ChrVIII	1632526	1634075	1550	+	Putative NADH dehydrogenase (ubiquinone) with a predicted role in energy metabolism
AN10630	0.18725	4.487	0.294711	0.587968	269.737	243.719	278.669	324.538	356.794	271.36	ChrIII	16181	17145	965	-	Has domain(s) with predicted integral component of membrane localization
AN10631	0.182879	5.13566	0.23605	0.518559	20.9279	29.9543	19.9915	28.2207	25.9058	29.187	ChrIII	37832	38659	828	-	Ortholog(s) have cytosol, nucleus localization
AN10632	0.166633	7.70201	0.387125	0.679982	1132.43	1651.57	1416.37	1168.02	1706.25	1417.54	ChrV	1139583	1140863	1281	+	Has domain(s) with predicted nucleic acid binding activity and role in DNA integration
AN10634	0.0426117	6.73285	0.797647	0.930113	0	0	0	0	0	0	ChrV	1259227	1261983	2757	+	Putative ortholog of S. cerevisiae Yme2p which has role in mitochondrial genome maintenance
AN10635	-0.166193	6.58555	0.218235	0.496537	362.75	368.982	272.006	310.427	352.084	321.057	ChrV	1266303	1269353	3051	+	Essential protein involved in septation and chromosome segregation
AN10636	-0.200748	6.16436	0.166195	0.421394	34.8798	34.039	32.1076	47.0345	32.9711	20.5098	ChrV	1276156	1277565	1410	-	Ortholog(s) have Golgi apparatus, endoplasmic reticulum localization
AN10637	0.0269433	6.73956	0.871826	0.963738	0	0	0	0	0	0	ChrV	1277923	1280691	2769	+	Ortholog(s) have role in microautophagy, polyphosphate metabolic process, protein localization, vacuolar transport, vacuole fusion, non-autophagic
AN10638	-0.00641283	6.52012	0.962686	0.99846	387.165	467.015	430.726	424.878	487.501	503.278	ChrV	1289065	1292093	3029	+	Ortholog(s) have role in hyphal growth
AN10639	-0.386716	6.19425	0.0086946	0.0602248	341.822	468.376	367.722	186.57	309.692	323.423	ChrV	1296861	1298730	1870	-	Ortholog(s) have GPI-anchor transamidase activity, role in attachment of GPI anchor to protein and GPI-anchor transamidase complex, endoplasmic reticulum, integral component of membrane localization
AN1064	-0.243767	6.36761	0.0799175	0.265349	89.5247	62.6317	64.2151	51.7379	36.5037	48.9079	ChrVIII	1630455	1632269	1815	-	Putative nuclear pore complex protein with homology to Saccharomyces cerevisiae Nup57p
AN10640	0.0531195	6.33562	0.73855	0.903395	470.877	713.457	591.87	370.004	581.704	500.912	ChrV	1323461	1325516	2056	+	Ortholog(s) have role in cytokinesis checkpoint, positive regulation of septation initiation signaling, regulation of phosphorylation of RNA polymerase II C-terminal domain
AN10641	-0.0550365	5.86391	0.745893	0.907144	675.505	506.5	574.907	874.841	515.761	604.25	ChrV	1281049	1282050	1002	+	Has domain(s) with predicted protein disulfide oxidoreductase activity
AN10642	-0.0838798	5.20441	0.586668	0.826337	374.376	435.699	398.618	253.986	325	316.324	ChrV	1292386	1293250	865	+	Ortholog(s) have ubiquinone binding activity, role in cellular respiration, ubiquinone biosynthetic process and mitochondrial inner membrane localization
AN10643	-0.816839	5.47243	1.24e-06	4.31e-05	225.556	246.442	231.417	236.74	203.714	226.396	ChrV	1275267	1275978	712	-	Has domain(s) with predicted protein heterodimerization activity, sequence-specific DNA binding activity and intracellular localization
AN10644	-0.26497	6.04094	0.0934362	0.29384	51.157	49.0161	62.3977	42.331	43.5689	53.641	ChrV	1298907	1299962	1056	-	Ortholog(s) have cytosol, nucleus localization
AN10645	-0.204748	6.01826	0.242732	0.527111	569.703	509.223	514.327	517.379	422.736	446.482	ChrV	1269485	1270821	1337	+	Ortholog of A. fumigatus Af293 : Afu1g07310, A. niger CBS 513.88 : An07g09850, A. oryzae RIB40 : AO090012000984, Aspergillus wentii : Aspwe1_0040933 and Aspergillus sydowii : Aspsy1_0155965
AN10646	-0.244479	6.40902	0.0925507	0.292335	487.154	329.497	405.282	340.216	406.25	439.383	ChrV	1322080	1323298	1219	+	Has domain(s) with predicted transferase activity, transferring phosphorus-containing groups activity
AN10647	-0.0809303	6.32251	0.566645	0.814864	470.877	663.079	545.223	473.48	436.866	431.494	ChrV	1262075	1264052	1978	+	Putative cytochrome P450 protein
AN10648	-0.307242	5.94597	0.0321428	0.149036	387.165	382.598	368.328	322.97	369.747	307.647	ChrV	1423979	1425966	1988	-	Ortholog(s) have delta24(24-1) sterol reductase activity
AN10649	0.171597	7.99893	0.283189	0.576059	379.027	452.037	400.436	443.692	520.472	433.861	ChrV	1599720	1605059	5340	-	Has domain(s) with predicted RNA binding, RNA-directed DNA polymerase activity, nucleic acid binding activity and role in DNA integration, RNA-dependent DNA replication
AN1065	-0.582633	7.59406	0.0881474	0.284007	74.4102	78.9704	128.43	109.747	94.203	100.182	ChrVIII	1627815	1629783	1969	-	Ortholog(s) have role in chromatin silencing at centromere, chromatin silencing at telomere and nucleolus, spindle localization
AN10650	0.165065	5.56325	0.2349	0.517573	54.645	42.2083	37.5598	78.3908	38.8587	40.2307	ChrV	1608650	1610432	1783	-	Ortholog of A. nidulans FGSC A4 : AN11203, A. fumigatus Af293 : Afu4g00520, A. niger CBS 513.88 : An12g05740 and Aspergillus wentii : Aspwe1_0072865, Aspwe1_0156452
AN10651	-1.18985	6.97902	0.000764928	0.0094053	626.673	251.888	265.948	313.563	76.5399	101.76	ChrV	1491454	1492767	1314	-	Ortholog(s) have cytosol localization
AN10652	0.0439974	5.58441	0.811718	0.935437	268.574	314.52	285.333	255.554	277.899	281.615	ChrV	1422299	1423575	1277	-	Ortholog(s) have mitochondrion localization
AN10654	-0.0726282	3.12679	0.848472	0.952971	174.399	181.087	215.06	202.248	228.442	194.054	ChrV	1607767	1608435	669	-	Protein of unknown function
AN10656	-0.0470413	6.65471	0.756222	0.912021	519.708	401.66	394.378	442.124	419.203	426.761	ChrV	3309893	3312323	2431	+	Has domain(s) with predicted ATP binding, biotin carboxylase activity, catalytic activity, ligase activity, metal ion binding activity and role in metabolic process
AN10657	0.136789	6.24917	0.335996	0.63215	402.28	348.559	368.328	533.057	531.069	559.286	ChrV	3253417	3255125	1709	+	Has domain(s) with predicted catalytic activity and role in metabolic process
AN10658	0.0504466	6.08308	0.732378	0.901957	102.314	49.0161	52.0991	59.577	56.5218	56.0075	ChrV	3240915	3242699	1785	+	Has domain(s) with predicted substrate-specific transmembrane transporter activity, transmembrane transporter activity, transporter activity, role in transmembrane transport and integral component of membrane, membrane localization
AN10659	0.417433	6.69819	0.00398916	0.034047	333.683	325.412	310.171	435.853	473.37	549.82	ChrV	3215430	3217493	2064	-	Has domain(s) with predicted DNA binding, sequence-specific DNA binding RNA polymerase II transcription factor activity, zinc ion binding activity and role in regulation of transcription, DNA-templated, transcription, DNA-templated
AN1066	-0.548955	7.05317	0.137426	0.374283	3251.96	1179.11	1446.66	2260.79	529.892	728.886	ChrVIII	1626385	1627755	1371	-	Ortholog(s) have role in mitochondrial respiratory chain complex IV assembly
AN10660	0.0856726	5.93001	0.504316	0.771088	46.5064	46.293	38.1656	37.6276	38.8587	45.7526	ChrV	3194297	3195877	1581	+	Putative NADH dehydrogenase
AN10661	-0.156896	6.554	0.248535	0.534112	532.498	597.724	548.858	506.404	498.098	534.043	ChrV	3107767	3110221	2455	-	Has domain(s) with predicted hydrolase activity and role in nucleotide catabolic process
AN10662	0.302484	6.18317	0.0371481	0.164052	267.412	266.865	296.843	308.86	299.095	301.336	ChrV	3068531	3070129	1599	+	Has domain(s) with predicted role in transmembrane transport and integral component of membrane localization
AN10663	-0.264108	6.91951	0.12614	0.354997	65.1089	24.5081	30.896	34.4919	3.53261	11.8326	ChrV	3110440	3112748	2309	-	Has domain(s) with predicted hydrolase activity and role in nucleotide catabolic process
AN10664	0.777359	6.93616	4.93e-07	1.93e-05	676.667	860.505	704.549	1237.01	1092.75	1143.03	ChrV	3070765	3072219	1455	+	Ortholog of A. fumigatus Af293 : Afu6g14120, A. oryzae RIB40 : AO090103000398, Aspergillus wentii : Aspwe1_0100298, Aspergillus sydowii : Aspsy1_0035748 and Aspergillus terreus NIH2624 : ATET_00923
AN10665	0.18238	6.31777	0.173982	0.434794	59.2956	49.0161	67.8499	72.1195	54.1667	81.2503	ChrV	3307575	3309561	1987	+	Has domain(s) with predicted ligase activity
AN10666	-0.00223932	5.4262	1	1	336.008	281.843	290.785	330.809	279.076	317.902	ChrV	3256125	3257080	956	+	Protein of unknown function
AN10667	0.0405658	6.09332	0.874028	0.964664	427.858	310.435	324.105	407.632	302.627	304.491	ChrV	3257356	3258458	1103	+	Has domain(s) with predicted oxidoreductase activity, zinc ion binding activity and role in oxidation-reduction process
AN10668	0.096379	5.06649	0.526027	0.78736	392.979	317.243	342.885	340.216	360.326	380.22	ChrV	3238640	3239626	987	+	Has domain(s) with predicted NAD binding, oxidoreductase activity, acting on the CH-OH group of donors, NAD or NADP as acceptor activity and role in oxidation-reduction process
AN10669	0.393128	5.21565	0.00900427	0.0618921	226.718	206.957	176.289	213.223	204.892	219.297	ChrV	3217600	3218392	793	-	Has domain(s) with predicted transmembrane transporter activity, role in transmembrane transport and integral component of membrane localization
AN1067	-0.0204379	4.69009	0.987275	1	3.48798	0	3.02902	3.13563	3.53261	2.36651	ChrVIII	1625705	1626453	749	+	Ortholog of A. fumigatus Af293 : Afu1g12025, A. oryzae RIB40 : AO090001000340, Neosartorya fischeri NRRL 181 : NFIA_013500 and Aspergillus versicolor : Aspve1_0024253
AN10670	0.0662202	6.44585	0.648744	0.858364	373.213	529.646	468.892	462.505	479.258	448.06	ChrV	3196201	3198352	2152	+	Has domain(s) with predicted DNA binding, sequence-specific DNA binding RNA polymerase II transcription factor activity, zinc ion binding activity and role in regulation of transcription, DNA-templated, transcription, DNA-templated
AN10671	-0.0364073	5.54939	0.835047	0.94731	331.358	219.211	297.449	355.894	310.87	311.591	ChrV	2976880	2978149	1270	-	Has domain(s) with predicted oxidoreductase activity, zinc ion binding activity and role in oxidation-reduction process
AN10672	0.062542	6.80312	0.687756	0.877288	368.563	311.797	288.968	318.266	274.366	257.95	ChrV	2960208	2963065	2858	-	Has domain(s) with predicted carbohydrate binding, catalytic activity and role in carbohydrate metabolic process
AN10673	-0.126359	7.37849	0.445156	0.72869	584.817	633.125	524.625	465.641	545.2	496.968	ChrV	2820407	2824271	3865	+	Ortholog(s) have serine-type peptidase activity, role in apoptotic process, cellular lipid metabolic process, cellular response to heat, protein catabolic process and nucleus localization
AN10675	-0.27177	5.99948	0.167852	0.424289	332.52	392.129	381.656	388.818	529.892	591.628	ChrV	2651230	2652485	1256	+	Ortholog(s) have mitochondrion localization
AN10676	-0.402396	6.77219	0.00683472	0.0502346	745.264	868.674	866.298	609.88	650.001	651.58	ChrV	2549500	2551554	2055	+	Ortholog(s) have UDP-galactose transmembrane transporter activity
AN10677	0.210133	6.58191	0.126627	0.355646	275.55	341.751	339.25	230.469	297.917	201.942	ChrV	2509919	2513137	3219	-	Ortholog(s) have role in DNA repair, ascospore formation, meiotic gene conversion, reciprocal meiotic recombination and nucleus, spindle localization
AN10678	0.586068	5.4927	3.33e-05	0.000715221	148.82	102.117	129.036	126.993	123.641	127.792	ChrV	2480718	2481600	883	-	Ortholog of A. fumigatus Af293 : Afu4g11810, A. oryzae RIB40 : AO090003001035, Aspergillus wentii : Aspwe1_0033965, Aspergillus sydowii : Aspsy1_0043963 and Aspergillus terreus NIH2624 : ATET_03902
AN1068	-0.36732	7.02044	0.0357135	0.159548	3.48798	1.36156	7.26964	0	1.17754	7.09954	ChrVIII	1623293	1625196	1904	-	Has domain(s) with predicted hydrolase activity, acting on ester bonds activity and role in GPI anchor metabolic process, intracellular protein transport
AN10680	-0.25187	6.37792	0.0570106	0.215949	537.148	725.711	642.151	490.726	625.272	605.038	ChrV	2818371	2820199	1829	+	Ortholog of A. fumigatus Af293 : Afu6g13640, A. niger CBS 513.88 : An08g08660, A. oryzae RIB40 : AO090103000515, Aspergillus wentii : Aspwe1_0166284 and Aspergillus sydowii : Aspsy1_0030540
AN10681	-1.04809	7.14086	0.001136	0.0128663	675.505	2133.56	1704.73	531.489	853.715	905.586	ChrV	2652864	2654009	1146	+	Ortholog(s) have structural constituent of ribosome activity, role in cytoplasmic translation, regulation of translational fidelity and cytosolic large ribosomal subunit localization
AN10682	-0.248579	6.99518	0.111331	0.329752	535.986	492.884	548.252	410.768	512.229	540.354	ChrV	2506042	2509571	3530	-	Ortholog(s) have protein binding, bridging activity and role in phosphatidylinositol biosynthetic process, positive regulation of kinase activity
AN10683	0.00955872	5.65212	0.954132	0.995154	196.489	206.957	182.347	297.885	306.16	280.826	ChrV	2479142	2480653	1512	-	Ortholog(s) have nucleoside:proton symporter activity, role in nucleoside transport and endoplasmic reticulum localization
AN10685	-0.633713	5.0331	0.00169421	0.0177686	699.921	1067.46	902.041	732.17	891.396	824.335	ChrV	2505303	2505646	344	+	Ortholog of A. fumigatus Af293 : Afu6g12880, Neosartorya fischeri NRRL 181 : NFIA_058820, Aspergillus wentii : Aspwe1_0166371 and Aspergillus versicolor : Aspve1_0042181
AN10686	-0.328047	5.88319	0.0445442	0.184823	189.513	160.664	125.401	178.731	196.649	165.656	ChrV	2512848	2514255	1408	+	Has domain(s) with predicted role in transmembrane transport
AN10687	0.134934	5.82602	0.444506	0.728521	412.744	514.669	532.501	544.032	553.443	509.589	ChrV	2707190	2708401	1212	-	Protein of unknown function
AN10688	0	-1.78364	1	1	232.532	162.025	182.347	227.333	170.743	170.389	ChrV	2976767	2976863	97	-	Protein of unknown function
AN10689	-0.257458	7.13954	0.0995513	0.30615	1048.72	1353.39	1217.66	871.705	1224.64	1094.91	ChrV	2546580	2549095	2516	+	Has domain(s) with predicted sugar:proton symporter activity, role in carbohydrate transport and Golgi membrane, integral component of membrane localization
AN1069	0.178098	7.73711	0.331961	0.628347	876.645	1132.82	1058.34	1030.05	1483.7	1547.7	ChrVIII	1620891	1622561	1671	+	Ortholog(s) have unfolded protein binding activity
AN10690	-0.131933	5.36047	0.370327	0.66411	0	0	0	0	0	0	ChrV	2447323	2448229	907	+	Has domain(s) with predicted oxidoreductase activity and role in metabolic process
AN10692	0.462259	6.20636	0.000364578	0.00521497	41.8557	40.8468	29.0785	45.4666	56.5218	37.8642	ChrV	2424655	2426353	1699	+	Has domain(s) with predicted transmembrane transporter activity, transporter activity, role in transmembrane transport and integral component of membrane localization
AN10693	-0.396316	6.53498	0.00559791	0.0435343	554.588	770.642	671.23	581.659	624.095	610.56	ChrV	2409263	2410847	1585	-	Protein of unknown function
AN10694	-0.319709	7.18997	0.0412312	0.17566	418.557	430.252	398.013	341.784	326.178	308.435	ChrV	2402778	2405086	2309	-	Ortholog of A. fumigatus Af293 : Afu4g11740, A. niger CBS 513.88 : An01g06990, Neosartorya fischeri NRRL 181 : NFIA_104480, Aspergillus wentii : Aspwe1_0166620 and Aspergillus versicolor : Aspve1_0042220
AN10695	0.36877	-0.233414	0.536775	0.79516	740.614	525.562	646.998	443.692	489.856	500.912	ChrV	2408198	2409235	1038	-	Ortholog of A. niger CBS 513.88 : An01g07100
AN10696	-0.335834	5.77757	0.0280171	0.136302	105.802	100.755	92.6879	61.1448	91.8479	85.1945	ChrV	2405682	2406739	1058	-	Ortholog of A. fumigatus Af293 : Afu4g11750, Neosartorya fischeri NRRL 181 : NFIA_104470, Aspergillus versicolor : Aspve1_0042218 and Aspergillus clavatus NRRL 1 : ACLA_050800
AN10697	0.0264265	6.81816	0.868067	0.962325	410.419	378.513	356.212	410.768	413.316	441.749	ChrV	2448367	2451264	2898	+	Has domain(s) with predicted DNA binding, sequence-specific DNA binding RNA polymerase II transcription factor activity, zinc ion binding activity and role in regulation of transcription, DNA-templated, transcription, DNA-templated
AN10699	0.717546	6.74057	1.2e-05	0.000303734	509.245	363.536	388.32	771.365	1123.37	1163.54	ChrV	2426813	2429153	2341	+	Has domain(s) with predicted catalytic activity and role in metabolic process
AN1070	0.45491	7.03845	0.0188314	0.104017	761.541	929.944	843.278	1006.54	1304.71	1050.73	ChrVIII	1617615	1618689	1075	-	Possible pseudogene, mariner element-related
AN10700	0.0846401	5.3335	0.647563	0.858045	341.822	266.865	270.188	246.147	290.852	317.113	ChrV	2108126	2109237	1112	-	Ortholog of S. cerevisiae : YER010C, A. fumigatus Af293 : Afu4g10940, A. niger CBS 513.88 : An04g05730, A. oryzae RIB40 : AO090003001122 and Aspergillus wentii : Aspwe1_0166704
AN10701	-0.10256	6.47954	0.442388	0.726587	456.925	510.584	568.243	484.455	521.649	579.796	ChrV	2051030	2052425	1396	+	Ortholog(s) have CDP-diacylglycerol-serine O-phosphatidyltransferase activity
AN10702	-0.213776	6.54797	0.123096	0.351037	74.4102	83.0551	74.5138	51.7379	58.8769	56.0075	ChrV	1955392	1957371	1980	+	Ortholog(s) have alpha-1,4-glucosidase activity, role in polysaccharide biosynthetic process, protein N-linked glycosylation and endoplasmic reticulum lumen, glucosidase II complex localization
AN10703	-0.115455	5.30887	0.422572	0.711287	327.87	246.442	328.951	315.131	267.301	321.846	ChrV	1934650	1935934	1285	+	Has domain(s) with predicted oxidoreductase activity, zinc ion binding activity and role in oxidation-reduction process
AN10704	0.159146	6.61722	0.25167	0.538241	12.7892	13.6156	10.2987	34.4919	16.4855	17.3544	ChrV	1764579	1766510	1932	+	Putative cytochrome P450
AN10705	1.70227	7.10413	6.2e-20	2.02e-17	73.2475	78.9704	90.2646	166.188	158.968	156.979	ChrV	1760110	1761145	1036	+	Ortholog of A. fumigatus Af293 : Afu6g06630, A. niger CBS 513.88 : An18g06430, A. oryzae RIB40 : AO090003000039, Neosartorya fischeri NRRL 181 : NFIA_052280 and Aspergillus wentii : Aspwe1_0170257
AN10706	0.423981	6.75848	0.0632085	0.229696	102.314	98.0322	115.708	76.8229	110.689	88.3498	ChrV	1753938	1755056	1119	-	Ortholog(s) have endoplasmic reticulum localization
AN10707	0.377371	7.24384	0.0198858	0.107687	323.219	525.562	461.016	644.372	830.164	905.586	ChrV	1743063	1747558	4496	-	Ortholog(s) have nucleus localization
AN10708	0.203783	5.74055	0.239796	0.523479	417.394	319.966	303.507	435.853	367.392	339.989	ChrV	1713123	1714200	1078	+	Ortholog(s) have role in proteasomal ubiquitin-independent protein catabolic process, proteasome assembly, proteasome-mediated ubiquitin-dependent protein catabolic process
AN10709	0.0940053	7.0891	0.575522	0.820314	711.547	822.381	622.16	721.195	896.106	742.296	ChrV	1688202	1691141	2940	+	Putative glutamine-fructose-6-phosphate transaminase
AN1071	-0.0106286	6.91386	0.950714	0.993985	473.202	620.871	620.342	529.922	629.983	617.66	ChrVIII	1606560	1610250	3691	-	Has domain(s) with predicted ADP binding, catalytic activity, microtubule motor activity, nucleoside-triphosphatase activity, nucleotide binding activity, role in nucleoside metabolic process and kinesin complex localization
AN10710	-0.179245	5.70805	0.257858	0.546086	239.508	388.044	361.059	318.266	348.551	331.312	ChrV	1752197	1753539	1343	-	Ortholog(s) have phosphomannomutase activity, role in ER to Golgi vesicle-mediated transport, establishment or maintenance of cell polarity, nuclear envelope organization, protein targeting to ER and cytosol, nucleus localization
AN10711	0.156864	6.61897	0.261975	0.55112	647.601	684.864	653.661	561.278	561.685	603.461	ChrV	1750593	1752060	1468	-	Ortholog(s) have mitochondrion localization
AN10712	-0.0866112	5.99684	0.622532	0.843075	77.8981	121.179	104.804	98.7724	110.689	111.226	ChrV	2049652	2050824	1173	+	Has domain(s) with predicted pseudouridine synthase activity, snoRNA binding activity, role in pseudouridine synthesis, ribosome biogenesis, snRNA pseudouridine synthesis and box H/ACA snoRNP complex localization
AN10713	-0.286994	5.99327	0.0681154	0.24118	522.034	807.404	604.591	448.395	418.026	397.574	ChrV	1952578	1954019	1442	+	Has domain(s) with predicted mitochondrion localization
AN10714	0.240318	6.07914	0.0782995	0.261972	101.151	126.625	121.161	167.756	143.66	161.712	ChrV	1932706	1934647	1942	+	Ortholog of A. fumigatus Af293 : Afu1g06650, A. oryzae RIB40 : AO090001000464, Aspergillus flavus NRRL 3357 : AFL2T_09110 and Neosartorya fischeri NRRL 181 : NFIA_018040
AN10715	0.737908	6.89424	9.89e-06	0.000255369	345.31	394.852	373.175	606.744	467.482	489.868	ChrV	1747954	1750142	2189	-	Ortholog of A. fumigatus Af293 : Afu6g06560, A. niger CBS 513.88 : An03g03300, A. oryzae RIB40 : AO090003000028 and Aspergillus wentii : Aspwe1_0026209
AN10716	-0.23426	6.00805	0.123004	0.350961	101.151	85.7782	79.3602	98.7724	76.5399	100.182	ChrV	1711828	1712872	1045	+	Has domain(s) with predicted role in regulation of transcription, DNA-templated
AN10717	-0.39811	7.41583	0.399926	0.69078	143.007	72.1626	98.7459	134.832	83.6052	75.7284	ChrV	1715595	1716564	970	+	Ortholog(s) have role in mitochondrial respiratory chain complex II assembly and mitochondrion localization
AN10718	-0.18824	5.03153	0.317417	0.612376	403.443	586.832	519.173	548.735	499.276	434.649	ChrV	1691245	1692293	1049	+	6,7-mimethyl-8-ribityl-lumazine synthase
AN10719	-0.0562039	5.89619	0.718469	0.893608	0	0	0	0	0	0	ChrV	1677563	1678392	830	-	Ortholog(s) have RNA binding activity and role in mRNA splicing, via spliceosome, maturation of SSU-rRNA
AN1072	0.0059342	5.12466	0.9384	0.989477	489.479	409.829	510.086	382.547	406.25	392.841	ChrVIII	1602368	1603275	908	-	Ortholog of Aspergillus versicolor : Aspve1_0285801 and Aspergillus sydowii : Aspsy1_0025703
AN10720	-0.0410608	5.6133	0.839616	0.949894	254.622	198.788	269.582	275.935	242.573	239.018	ChrV	2225648	2227607	1960	-	Ortholog(s) have Golgi apparatus, cell division site, cell tip, endoplasmic reticulum localization
AN10721	0.0220428	4.80456	0.890318	0.972381	249.972	306.351	338.644	446.827	416.848	419.662	ChrV	1680203	1680938	736	+	Ortholog(s) have protein methyltransferase activity, rRNA (guanine) methyltransferase activity, tRNA (guanine-N2-)-methyltransferase activity
AN10722	0.118192	7.36425	0.46594	0.744495	101.151	121.179	88.4472	73.6873	89.4929	82.8279	ChrV	2024336	2029235	4900	+	Ortholog(s) have ubiquitin-specific protease activity, role in protein deubiquitination, ubiquitin-dependent protein catabolic process via the multivesicular body sorting pathway and cytosol localization
AN10723	0.127295	5.63441	0.49836	0.767382	33.7171	29.9543	41.8004	29.7885	28.2609	34.7089	ChrV	2109358	2110621	1264	-	Has domain(s) with predicted acetyltransferase activity and role in metabolic process
AN10724	1.36529	5.76103	6.65e-10	5.11e-08	0	0	0	0	0	0	ChrV	1759578	1760105	528	+	Ortholog(s) have role in ER to Golgi vesicle-mediated transport and ER to Golgi transport vesicle, Golgi apparatus, endoplasmic reticulum localization
AN10726	0.686445	7.86937	5.55e-05	0.00109201	1899.78	1459.59	1486.64	1906.46	1625	1877.43	ChrV	1792250	1794375	2126	-	Protein of unknown function
AN10728	-0.0897847	4.83691	0.635244	0.85081	116.266	149.771	108.439	161.485	153.08	127.003	ChrV	1722551	1723412	862	+	Ortholog of Aspergillus versicolor : Aspve1_0084438, Aspergillus zonatus : Aspzo1_1674623, Aspergillus sydowii : Aspsy1_0056919 and Aspergillus carbonarius ITEM 5010 : Acar5010_128637, Acar5010_128669
AN1073	0.00418638	6.22328	0.966993	1	324.382	279.119	303.507	327.673	348.551	323.423	ChrVIII	1597294	1599355	2062	-	Has domain(s) with predicted transporter activity, role in transport and membrane localization
AN10730	-0.0145504	5.58362	0.914904	0.983228	517.383	401.66	459.804	393.522	401.54	428.339	ChrV	1766559	1767679	1121	+	Protein of unknown function
AN10731	-0.0946229	4.62148	0.573607	0.818687	176.724	243.719	185.376	141.103	170.743	152.246	ChrV	2038007	2038452	446	+	Has domain(s) with predicted ATP binding, protein kinase activity, transferase activity, transferring phosphorus-containing groups activity and role in protein phosphorylation
AN10732	0.0609151	7.2086	0.736283	0.902836	279.038	449.314	397.407	384.115	418.026	418.873	ChrI	2188476	2191716	3241	+	Has domain(s) with predicted phosphatidylinositol binding activity and role in cell communication
AN10733	-0.67918	6.56152	1.43e-05	0.000347061	565.052	536.454	563.397	625.558	710.055	663.412	ChrI	2132522	2133801	1280	+	Ortholog of A. fumigatus Af293 : Afu2g07650, Aspergillus glaucus : Aspgl1_0045891, Neosartorya fischeri NRRL 181 : NFIA_083380 and Aspergillus wentii : Aspwe1_0632268
AN10734	-0.152269	8.13084	0.357991	0.653546	60.4583	73.5242	109.65	109.747	91.8479	110.437	ChrI	2067940	2076512	8573	-	Ortholog(s) have role in regulation of translational elongation and cytosolic ribosome, mitochondrion localization
AN10736	0.130102	6.32657	0.351952	0.647518	539.474	378.513	411.34	525.218	327.355	350.244	ChrI	1994433	1996200	1768	+	Protein of unknown function
AN10737	-0.0871983	6.21623	0.547894	0.802197	0	0	0	0	0	0	ChrI	2175037	2176692	1656	-	Ortholog of A. fumigatus Af293 : Afu2g07490, A. niger CBS 513.88 : An05g00040, Aspergillus wentii : Aspwe1_0175101, Aspergillus sydowii : Aspsy1_0044731 and Aspergillus terreus NIH2624 : ATET_06858
AN10738	-0.415446	6.8861	0.0989217	0.305122	0	0	0	0	0	0	ChrI	2187419	2188345	927	+	Ortholog of A. nidulans FGSC A4 : AN12062, A. fumigatus Af293 : Afu2g07440, Afu4g04355, A. niger CBS 513.88 : An14g00490 and A. oryzae RIB40 : AO090011000949
AN1074	0.000286665	5.56847	0.990492	1	48.8317	87.1397	89.053	100.34	93.0255	59.1628	ChrVIII	1594347	1595821	1475	-	Ortholog(s) have glycine dehydrogenase (decarboxylating) activity, role in glycine catabolic process, one-carbon metabolic process, protein lipoylation and mitochondrion localization
AN10740	-0.604315	7.4683	0.0477037	0.193091	670.854	2004.21	1657.48	555.007	1036.23	1142.24	ChrI	2066120	2067588	1469	-	Ortholog(s) have cell surface, cytosol localization
AN10741	0.554102	7.76266	0.00128605	0.0140916	1117.32	1166.86	1017.75	819.967	718.298	781.738	ChrI	2134003	2135686	1684	+	Pcl-like cyclin, interacts with PtkA, cyclin-dependent kinase, in metulae, phialides and conidia
AN10742	0.204475	4.9858	0.278319	0.570244	506.919	467.015	469.497	503.269	536.957	527.732	ChrI	1947391	1948040	650	-	Protein of unknown function
AN10743	0.104615	5.82091	0.535975	0.794521	388.328	510.584	430.12	639.669	495.743	545.876	ChrI	1961941	1963494	1554	+	Ortholog(s) have role in endocytosis, establishment or maintenance of actin cytoskeleton polarity, vacuole organization and integral component of Golgi membrane localization
AN10745	-0.325179	6.88012	0.0548884	0.210693	522.034	1049.76	965.65	391.954	691.215	725.731	ChrI	2101159	2103220	2062	-	Ortholog(s) have mitochondrion localization
AN10746	0.466843	7.57549	0.00924836	0.063007	601.095	703.926	723.329	680.432	621.74	625.548	ChrI	2099400	2101057	1658	-	MOSC-domain containing protein
AN10747	0.164151	7.82618	0.330291	0.626693	1073.13	944.922	1046.22	1367.13	1853.44	2025.73	ChrI	2096979	2099202	2224	-	Has domain(s) with predicted role in lipid metabolic process, metabolic process
AN10748	-0.573566	5.58128	3.67e-05	0.000769846	547.612	403.021	514.933	445.26	366.214	358.132	ChrI	1944425	1945184	760	-	Protein of unknown function
AN1075	-0.0577342	6.78441	0.695902	0.881549	88.3621	72.1626	115.708	86.2298	88.3153	78.0949	ChrVIII	1591598	1594299	2702	+	Ortholog(s) have ubiquitin-protein transferase activity and role in protein ubiquitination, ubiquitin-dependent protein catabolic process via the multivesicular body sorting pathway
AN10751	0.220191	6.92577	0.245791	0.531451	910.362	883.651	948.082	1230.73	1395.38	1471.97	ChrI	1993341	1994401	1061	+	Protein of unknown function
AN10752	0.777199	7.34292	2.38e-06	7.78e-05	844.09	841.443	872.356	1125.69	1309.42	1384.41	ChrI	1960032	1961793	1762	+	Ortholog of A. fumigatus Af293 : Afu2g11470, A. niger CBS 513.88 : An02g03450, Neosartorya fischeri NRRL 181 : NFIA_086710, Aspergillus wentii : Aspwe1_0044288 and Aspergillus versicolor : Aspve1_0040617
AN10753	-0.658664	5.66463	0.0053744	0.0422537	283.689	404.383	324.71	228.901	224.91	224.819	ChrI	1801755	1802703	949	-	Ortholog(s) have phosphoribosylglycinamide formyltransferase activity, role in 'de novo' IMP biosynthetic process, adenine biosynthetic process and cytoplasm, nucleus localization
AN10754	0.0791695	6.3046	0.538781	0.796078	572.028	609.978	607.62	550.303	573.461	592.417	ChrI	1789651	1791802	2152	+	Has domain(s) with predicted role in intracellular transport
AN10755	0.0521873	7.25939	0.747762	0.907744	476.69	415.275	487.671	315.131	401.54	334.467	ChrI	1762513	1767394	4882	+	Ortholog(s) have DNA replication origin binding, DNA-directed DNA polymerase activity
AN10756	0.019793	7.28825	0.902569	0.978124	551.1	656.271	642.151	465.641	496.921	515.111	ChrI	1674345	1679131	4787	+	Ortholog(s) have role in ascospore formation, mitotic G1 cell cycle arrest in response to nitrogen starvation, regulation of conjugation with cellular fusion and TORC2 complex, cell division site, cytosol, nucleus localization
AN10757	-0.155007	7.10283	0.328682	0.624711	479.015	620.871	522.808	518.947	506.341	516.689	ChrI	1791941	1795707	3767	+	Ortholog(s) have ATP-dependent 3'-5' DNA helicase activity, bubble DNA binding activity
AN10758	0.0989583	6.18149	0.459393	0.739629	456.925	473.822	465.257	460.938	558.153	575.063	ChrI	1679419	1681132	1714	+	Ortholog of A. fumigatus Af293 : Afu2g10430, A. niger CBS 513.88 : An02g06140, A. oryzae RIB40 : AO090011000597, Aspergillus wentii : Aspwe1_0044124 and Aspergillus sydowii : Aspsy1_0202045
AN10759	0.471829	4.36479	0.0110988	0.0723203	39.5304	70.801	70.2731	81.5264	82.4276	74.1507	ChrI	1690609	1691166	558	-	Protein of unknown function
AN1076	-0.254092	6.32724	0.0711992	0.247546	74.4102	85.7782	90.8705	120.722	81.2501	72.5731	ChrVIII	1589902	1591462	1561	-	Ortholog(s) have zinc ion transmembrane transporter activity, role in cellular zinc ion homeostasis, vesicle-mediated transport, zinc ion transport and Golgi membrane, cytosol, nucleus localization
AN10760	-0.117561	7.79801	0.468197	0.746014	3.48798	5.44623	9.08705	6.27126	5.88769	3.15535	ChrI	1802817	1806671	3855	-	Has domain(s) with predicted zinc ion binding activity
AN10761	-0.251466	6.17759	0.165578	0.420921	682.481	599.086	728.175	743.144	629.983	523.788	ChrI	1704853	1705686	834	-	Predicted PIN domain-containing RNA-binding protein
AN10762	-0.130794	6.71974	0.447053	0.73024	435.997	648.102	599.139	467.209	615.852	583.74	ChrI	1768347	1770636	2290	+	Ortholog(s) have cytosol localization
AN10763	0.198807	6.6894	0.255538	0.542921	8.13861	2.72312	3.63482	0	1.17754	3.94419	ChrI	1624804	1626820	2017	-	Subunit of the SAGA transcriptional regulatory complex with a role in nucleosome positioning
AN10764	-0.508207	5.84507	0.000520643	0.00698362	592.956	559.6	463.439	428.014	420.381	381.797	ChrI	1623698	1624593	896	-	Ortholog(s) have role in N',N'',N'''-triacetylfusarinine C biosynthetic process, cellular response to hydrogen peroxide, cellular response to iron ion starvation, ergosterol biosynthetic process, pathogenesis and peroxisome localization
AN10765	-0.506357	5.95435	0.0041131	0.0348288	437.16	639.932	500.999	319.834	425.091	401.518	ChrI	1493761	1495213	1453	+	Ortholog(s) have cytosol, eukaryotic 43S preinitiation complex, eukaryotic translation initiation factor 3 complex, eIF3e, eukaryotic translation initiation factor 3 complex, eIF3m, nucleus localization
AN10766	-0.0921804	5.21076	0.599803	0.833621	398.792	355.367	333.797	387.25	363.859	335.256	ChrI	1478705	1479704	1000	+	Has domain(s) with predicted catalytic activity, pyridoxal phosphate binding, transaminase activity and role in biosynthetic process, cellular amino acid metabolic process
AN10767	-0.581631	6.31927	0.000100149	0.00179486	962.681	777.45	630.641	656.915	496.921	504.856	ChrI	1491618	1493465	1848	+	Purine-cytosine transporter
AN10768	0.112747	5.6679	0.4096	0.700174	434.834	283.204	309.565	333.945	348.551	344.722	ChrI	1477132	1478601	1470	+	Has domain(s) with predicted oxidoreductase activity and role in oxidation-reduction process
AN10769	0.256813	7.34922	0.141001	0.379983	432.509	411.191	404.676	354.326	458.062	469.358	ChrI	1319828	1323371	3544	+	Ortholog(s) have cytosol localization
AN1077	-0.180348	6.42903	0.254566	0.54173	588.305	367.621	504.028	382.547	360.326	371.542	ChrVIII	1585483	1587967	2485	+	Has domain(s) with predicted DNA binding, sequence-specific DNA binding RNA polymerase II transcription factor activity, zinc ion binding activity and role in regulation of transcription, DNA-templated, transcription, DNA-templated
AN10770	0.400772	5.55049	0.00590192	0.0453097	267.412	260.058	321.681	391.954	475.725	329.734	ChrI	1257569	1258599	1031	-	Has domain(s) with predicted role in response to stress and integral component of membrane localization
AN10771	0.500635	7.08669	0.0109871	0.0717657	568.54	770.642	704.549	710.22	844.294	1155.65	ChrI	1323692	1325426	1735	+	Ortholog(s) have cytosol, nucleus localization
AN10773	-0.214156	5.85176	0.0973873	0.302032	646.438	637.209	654.873	619.287	632.338	655.524	ChrI	1242428	1243152	725	-	Protein of unknown function
AN10775	0.0342647	6.06626	0.819372	0.939724	431.346	560.962	476.161	417.039	572.283	549.82	ChrI	1255784	1257297	1514	-	Has domain(s) with predicted sequence-specific DNA binding RNA polymerase II transcription factor activity, zinc ion binding activity, role in regulation of transcription, DNA-templated and nucleus localization
AN10776	0.0820086	5.95831	0.546205	0.801631	310.43	275.035	298.661	373.14	281.431	313.957	ChrI	1147811	1149756	1946	-	Putative cytochrome P450
AN10777	-0.316411	5.76409	0.0255399	0.128487	311.593	257.335	293.209	269.664	315.58	329.734	ChrI	1000669	1002332	1664	-	Has domain(s) with predicted oxidoreductase activity, transferase activity, transferring hexosyl groups activity and role in metabolic process, oxidation-reduction process
AN10778	-0.353319	7.23447	0.340237	0.636282	180.212	77.6088	84.2066	174.027	44.7464	57.5851	ChrI	973006	975107	2102	-	Ortholog(s) have mitochondrion localization
AN10779	-0.636748	6.60335	0.000132783	0.00226657	381.352	347.197	421.639	393.522	372.102	374.698	ChrI	923449	926208	2760	-	Putative transglycosidase required for 1,6-beta-glucan biosynthesis
AN1078	-0.197094	5.19538	0.158607	0.408893	77.8981	55.8239	64.8209	86.2298	52.9892	39.4419	ChrVIII	1583653	1584521	869	+	Has domain(s) with predicted catalytic activity and role in metabolic process
AN10780	0.114505	6.84012	0.459684	0.739629	326.707	363.536	387.108	327.673	435.689	466.992	ChrI	898259	900309	2051	+	Has domain(s) with predicted protein tyrosine phosphatase activity, protein tyrosine/serine/threonine phosphatase activity and role in dephosphorylation, protein dephosphorylation
AN10781	-0.435252	5.76936	0.0126931	0.0792103	197.652	288.65	247.168	213.223	201.359	191.688	ChrI	893700	894614	915	+	Ortholog(s) have cytosol, nucleus localization
AN10782	0.244354	5.87858	0.107434	0.322422	412.744	281.843	378.021	578.524	498.098	568.752	ChrI	880688	881831	1144	-	Putative mitochondrial phosphate carrier protein
AN10783	0.0101331	5.86785	0.944878	0.992227	560.402	502.415	494.941	498.565	516.939	460.681	ChrI	999104	1000251	1148	-	Has domain(s) with predicted coenzyme binding, oxidoreductase activity, oxidoreductase activity, acting on the CH-OH group of donors, NAD or NADP as acceptor, phosphogluconate dehydrogenase (decarboxylating) activity
AN10784	-0.11227	6.4331	0.420873	0.710203	258.11	390.767	336.221	200.68	283.787	281.615	ChrI	894744	896778	2035	+	Ortholog of A. fumigatus Af293 : Afu2g12010, A. niger CBS 513.88 : An02g04070, A. oryzae RIB40 : AO090026000446, Aspergillus wentii : Aspwe1_0053968 and Aspergillus sydowii : Aspsy1_0150883
AN10785	-0.207381	5.27129	0.174536	0.435571	334.846	574.578	471.921	399.793	435.689	461.47	ChrI	879427	880375	949	-	Ortholog of A. fumigatus Af293 : Afu2g12100, A. niger CBS 513.88 : An02g04170, A. oryzae RIB40 : AO090026000436, Aspergillus wentii : Aspwe1_0659662 and Aspergillus sydowii : Aspsy1_0151797
AN10787	0.282633	5.60267	0.0509544	0.202147	52.3196	36.7621	33.3192	21.9494	28.2609	38.653	ChrI	1150185	1151719	1535	-	Ortholog of A. nidulans FGSC A4 : AN10624, Aspergillus brasiliensis : Aspbr1_0059853, Neosartorya fischeri NRRL 181 : NFIA_047300 and Aspergillus versicolor : Aspve1_0089701, Aspve1_0874507
AN10788	-0.130184	7.09341	0.422232	0.71127	647.601	630.402	498.576	616.151	500.453	466.992	ChrI	969546	972855	3310	-	Ortholog(s) have ubiquitin-specific protease activity
AN10789	-0.231709	6.07383	0.105773	0.318947	441.81	383.959	348.337	332.377	447.464	350.244	ChrI	919825	922470	2646	-	Has domain(s) with predicted DNA binding, sequence-specific DNA binding RNA polymerase II transcription factor activity, zinc ion binding activity and role in regulation of transcription, DNA-templated, transcription, DNA-templated
AN1079	-0.107294	6.62895	0.454837	0.736645	51.157	70.801	61.1861	45.4666	64.7646	63.8958	ChrVIII	1577374	1579807	2434	-	Ortholog of Neosartorya fischeri NRRL 181 : NFIA_013390
AN10790	-0.264837	5.01268	0.0978662	0.302883	331.358	389.406	347.731	277.503	296.739	255.583	ChrI	897553	898032	480	+	Predicted glycosylphosphatidylinositol (GPI)-anchored protein
AN10791	0.146848	6.8494	0.326751	0.622798	585.98	825.104	751.196	609.88	693.57	692.599	ChrI	858162	861191	3030	-	Putative 1-phosphatidylinositol 4-kinase
AN10792	0.370972	6.57599	0.0132409	0.0808491	272.062	236.911	265.342	277.503	377.99	373.909	ChrI	847017	849552	2536	-	Has domain(s) with predicted zinc ion binding activity
AN10793	0.079138	6.41955	0.551626	0.803674	331.358	264.142	334.403	258.689	237.863	228.763	ChrI	834361	836679	2319	-	Has domain(s) with predicted oxidoreductase activity, zinc ion binding activity and role in oxidation-reduction process
AN10794	-0.0651273	6.77345	0.663774	0.866104	389.491	366.259	374.992	368.437	407.428	409.407	ChrI	853821	857632	3812	-	Has domain(s) with predicted ATP binding, DNA binding, helicase activity, hydrolase activity, acting on acid anhydrides, in phosphorus-containing anhydrides, nucleic acid binding, zinc ion binding activity
AN10795	-0.240666	6.16363	0.070541	0.246447	411.581	430.252	390.743	391.954	353.261	365.232	ChrI	844937	846772	1836	-	Has domain(s) with predicted hydrolase activity, acting on carbon-nitrogen (but not peptide) bonds, hydrolase activity, acting on carbon-nitrogen (but not peptide) bonds, in cyclic amides activity
[truncated: 9,022 more rows]
[truncated: 2 more columns]
