# Supplementary material for: Chromatin mapping identifies BasR, a key regulator of bacteria-triggered production of fungal secondary metabolites
Source: eLife. 2018 Oct 12;7:e40969. doi: 10.7554/eLife.40969 (PMC6234034; doi:10.7554/eLife.40969)
Supplement: Supplementary file 3. — List of selected differentially expressed genes in A. nidulans wild type and in the A. nidulans tetOn-basR mutant in response to S. rapamycinicus or after doxycycline addition. [file elife-40969-supp3.xlsx]

## Sheet: Tabelle2
A. nidulans gene number	Name	A.nidulans - Replicate 1 - TPM value	A.nidulans + S. rapamycinicus - Replicate 1 - TPM value	logFC	A.nidulans - Replicate 2 - TPM value	A.nidulans + S. rapamycinicus - Replicate 2 - TPM value	logFC	A. nidulans tetOn-basR - Replicate 1 - TPM values	A. nidulans tetOn-basR + dox - Replicate 1 - TPM values	logFC	A. nidulans tetOn-basR - Replicate 2 - TPM values	A. nidulans tetOn-basR + dox - Replicate 2 - TPM values	logFC
Orsellinic acid gene cluster
AN7909	orsA	0.151712	2090.51	13.7502	0.0405608	1997.69	15.5879	0.0158423	538.365	15.0525	0.0156449	511.554	14.9969
AN7911	orsB	0.0846849	1564.17	14.1729	0.360266	1557.49	12.0779	0.317008	500.098	10.6235	0.104021	516.694	12.2782
AN7912	orsC	0.776675	2286.37	11.5235	0.917699	2258.66	11.2652	0.323012	2245.36	12.7631	0.529918	2265.54	12.0618
AN7913	orsD	7.62015	1480.74	7.60228	7.51071	1466.01	7.60873	8.44955	605.547	6.16322	8.2572	608.686	6.2039
AN7914	orsE	8.46756	35646.1	12.0395	8.64122	35785.7	12.0159	4.48223	39740.5	13.1141	6.40808	40104.7	12.6116
DHMBA gene cluster
AN7896	dbaA	3.70772	79.5733	4.42368	3.95374	74.877	4.24323	0.877052	224.316	7.99866	0.679397	223.645	8.36274
AN7897	dbaB	0	122.086		0.0849638	127.055	10.5463	0.0996743	1146.02	13.4891	0	1166.07
AN7898	dbaD	0.758212	18.2075	4.58579	0.440379	17.2694	5.29333	0.172176	202.395	10.1991	0.25441	204.523	9.65089
AN7899	dbaE	0.745805	54.2759	6.18537	0.131802	47.6162	8.49693	0.773716	509.42	9.36283	0.76032	521.079	9.42068
AN7900	dbaF	0.194764	8.84033	5.5043	0.691509	6.00697	3.11882	0.162204	41.9421	8.01444	0.319626	40.8888	6.99918
AN7901	dbaG	0.294694	5.31619	4.17311	0	5.11028		0	10.1744		0	10.7327
AN7902	dbaH	0	195.72		0.0700316	188.845	11.3969	0	1442.33		0.0809223	1445.35	14.1245
AN7903	dbaI	0	13.2533		0	10.9119		0	97.8815		0.185798	76.2361	8.68059
Cichorine gene cluster
AN6443	cicA	15.0082	18.2862	0.285007	15.7101	17.9836	0.194989	15.6172	19.2738	0.303501	14.8426	17.8204	0.263784
AN6444	cicB	0.291988	47.7081	7.35218	0.0850703	44.8096	9.04094	0.232645	12.7713	5.77863	0.295207	11.435	5.27559
AN6445	cicC	0.571169	44.7996	6.29343	0.710715	48.5489	6.09402	0.297604	1.86435	2.64721	0.117377	2.33013	4.31119
AN6446	cicD	0	25.3092		0	26.6118		0	3.15751		0.177507	2.6582	3.9045
AN6447	cicE	0	21.2079		0	21.1241		0	10.4628		0.0705223	9.6888	7.10209
AN6448	pkbA/cicF	0.168041	2.53376	3.91439	0.0786337	2.19263	4.80137	0.105297	1.0407	3.30502	0.0389982	1.0085	4.69266
AN6649	cicH	0	26.7082		0	27.3815		0	71.2843		0	79.3503
Emericellamide gene cluster
AN2545	easA	3.50103	0.224588	-3.96243	3.59033	0.212395	-4.07929	3.47393	0.240599	-3.85187	2.85693	0.275486	-3.37441
AN2547	easB	20.422	0.284324	-6.16644	20.0918	0.376357	-5.73836	20.3128	1.24931	-4.02319	19.3131	1.2466	-3.95351
AN2548	easC	28.5658	0		26.9624	0		19.0172	0.525526	-5.1774	20.7485	0.49248	-5.3968
AN2549	easD	117.646	0.850427	-7.11205	119.054	1.60588	-6.21211	102.389	4.41539	-4.53538	100.937	4.61601	-4.45067
AN3394	CYP620D1	9.31263	1.0384	-3.16482	8.30175	1.33045	-2.6415	5.58215	26.7788	2.2622	4.56296	27.8188	2.60802
AN3395		9.15137	0.655502	-3.80332	11.055	1.11234	-3.31302	6.96687	15.1814	1.12372	8.03649	16.1765	1.00926
AN3396	micA	18.2201	4.19039	-2.12038	19.0267	3.47389	-2.4534	15.4	14.8425	-0.0531966	14.516	15.2512	0.0712741
Nitrogen metabolism
AN2944	tamA	47.436	42.4009	-0.161886	47.1793	40.6953	-0.213292	57.8586	22.9431	-1.33447	57.5471	24.8863	-1.20939
AN1006	niaD	241.815	100.146	-1.2718	236.661	100.928	-1.22949	322.88	43.557	-2.89002	306.434	43.3283	-2.8222
AN1007	niiA	1129.92	323.759	-1.80323	1111.01	322.589	-1.7841	1402.62	299.29	-2.22851	1364.57	299.755	-2.1866
AN1731	prnD	434.596	54.5239	-2.99472	451.213	53.5881	-3.07383	243.587	290.03	0.251768	244.209	302.556	0.309083
AN1732	prnB	164.114	5.38601	-4.92934	166.585	6.7342	-4.62861	117.442	48.0792	-1.28846	112.74	54.2169	-1.05619
AN5134	gltA	225.333	86.1667	-1.38686	229.119	81.9662	-1.48299	338.384	148.127	-1.19183	314.281	139.654	-1.1702
AN4376	gdhA	1131.14	972.938	-0.217359	1159.36	944.025	-0.296436	1208.62	973.956	-0.311434	1197.07	1012.21	-0.241998
AN7463	meaA	439.078	220.233	-0.995449	446.777	221.203	-1.01419	459.764	168.591	-1.44737	441.082	158.51	-1.47647
AN0232	ureD	385.213	80.6139	-2.25656	398.7	73.2607	-2.44419	366.247	292.529	-0.324238	366.73	286.233	-0.357531
