# Supplementary material for: Chromatin mapping identifies BasR, a key regulator of bacteria-triggered production of fungal secondary metabolites
Source: eLife. 2018 Oct 12;7:e40969. doi: 10.7554/eLife.40969 (PMC6234034; doi:10.7554/eLife.40969)
Supplement: Supplementary file 5. [file elife-40969-supp5.xlsx]

## Sheet: Tabelle1
	Sample	Mapping efficiency [%]	Total reads	Adaptor reads	Adaptor reads [%]	Unique reads	Unique reads [%]	A. nidulans reads	Duplicate [%]	Trimmed Duplicate [%]	S. rapamycinicus reads	A. nidulans [%]	S. rapamycinicus [%]
2	25966_flagm2_rep2_rap_fastqc	83.65	6740753	2049874	30.4	2499561	37.3	112408	11565627824421	116738263092368	3507733	16.68	52.04
5	25969_h3k9ac_rep1_fastqc	96.99	9365386	3077339	32.9	8823048	94.5	8978193	74555968055142	748696077453242	0.010012	95.87	0.11
6	25970_h3k9ac_rep1_rap_fastqc	96.64	7737559	2493774	32.2	673711	87.2	6624136	762365916062742	764078025056828	0.768383	85.61	9.93
9	25973_h3k9ac_rep2_fastqc	98.3	7541067	2408844	31.9	7202729	96	7339192	766193983227339	768284051621336	0.004353	97.32	0.06
10	25974_h3k9ac_rep2_rap_fastqc	97.16	10890871	3538308	32.5	9079848	83.5	8728609	79173675786247	794933998378403	1681602	80.15	15.44
13	25977_h3k14ac_rep1_fastqc	97.99	4975966	1603206	32.2	4781717	96.1	4862224	901966216764041	89927577136475	0.001007	97.71	0.02
14	25978_h3k14ac_rep1_rap_fastqc	96.97	5558179	174768	31.4	4790822	86.4	4669582	905974181288327	905591684672175	0.657575	84.01	11.83
17	25981_h3k14ac_rep2_fastqc	97.75	7848049	2524433	32.2	7513985	95.9	7631192	86972883667071	867813459068815	0.002981	97.24	0.04
18	25982_h3k14ac_rep2_rap_fastqc	97.25	5365781	1707664	31.8	4754462	88.6	4684201	929740213555733	928976176425656	0.492044	87.3	9.17
21	25985_h3cterm_rep1_fastqc	98.3	16575311	5464365	33	15852387	95.8	16218352	813944725279651	817243581056883	0.005381	97.85	0.03
22	25986_h3cterm_rep1_rap_fastqc	97.16	6507174	213572	32.8	5727625	88.5	5686605	9017548780945	90727567964291	0.549903	87.39	8.45
25	25989_h3cterm_rep2_fastqc	97.93	7211698	2378043	33	6807968	95.3	6965766	875255935788041	882069230353478	0.00427	96.59	0.06
26	25990_h3cterm_rep2_rap_fastqc	97.64	12234444	4041382	33	10561374	86.7	10366001	863349575870974	869220274291627	139243	84.73	11.38
29	25993_h3cterm_rep3_fastqc	97.65	22793994	7367013	32.3	21685933	95.1	22177124	690901496209322	692369343128389	0.010104	97.29	0.04
30	25994_h3cterm_rep3_rap_fastqc	97.59	15631595	4989982	31.9	1360676	87.1	13412004	794449484478621	796526289875721	1706112	85.8	10.91
33	25997_lane1_flagm2_wt_rap_fastqc	90.13	10761862	2576201	23.9	3935407	36.6	1602687	74296819443649	74610621811612	7053875	14.89	65.55
35	26003_h3k9ac_rep3_fastqc	97.76	16902561	5398124	31.9	16124992	95.5	16435405	694896967502731	696871654676839	0.013829	97.24	0.08
36	26004_h3k9ac_rep3_rap_fastqc	97.48	16572919	5104133	30.8	13677535	82.7	13062179	735996861424942	739135791025044	2814063	78.82	16.98
39	26007_h3k14ac_rep3_fastqc	97.89	14574983	474023	32.5	13939149	95.7	14156851	779406442069405	781452414804995	0.040031	97.13	0.27
40	26008_h3k14ac_rep3_rap_fastqc	97.52	13634579	4196136	30.8	11762285	86.3	1143362	803285919644695	804304242916709	173715	83.86	12.74
43	26011_lane2_flagm2_wt_rap_fastqc	89.83	8022504	1969244	24.5	3022492	37.7	134348	788149626049476	791792240473135	5094587	16.75	63.5
